# Supplementary material for: Systematic synthesis of a 6-component organic-salt alloy of naftopidil, and pentanary, quaternary and ternary multicomponent crystals
Source: IUCrJ. 2018 Oct 24;5(Pt 6):816–22. doi: 10.1107/S2052252518014057 (PMC6211519; doi:10.1107/S2052252518014057)
Supplement: Supplementary file 1 [file m-05-00816-sup1.cif]

 
data_12
#==============================================================================

# PROCESSING SUMMARY (IUCr Office Use Only)

_journal_date_recd_electronic      2018-05-25
_journal_date_to_coeditor         ?
_journal_date_from_coeditor       ?
_journal_date_accepted     2018-10-03
_journal_date_printers_first      ?
_journal_date_printers_final      ?
_journal_date_proofs_out          ?
_journal_date_proofs_in           ?
_journal_coeditor_name            ?
_journal_coeditor_code      ED5016SUP1
_journal_coeditor_notes
; ?
;
_journal_paper_category      FA
_journal_techeditor_code      M181405
_iucr_compatibility_tag          ACTA95
_journal_techeditor_notes  
;
;
_journal_coden_ASTM               ?
_journal_name_full                ?
_journal_year                     ?
_journal_volume                   ?
_journal_issue                    ?
_journal_page_first               ?
_journal_page_last                ?
_journal_suppl_publ_number        ?
_journal_suppl_publ_pages         ?

#==============================================================================

 
_audit_creation_method            'SHELXL-2016/6'
_shelx_SHELXL_version_number      '2016/6'
_chemical_name_systematic         ?
_chemical_name_common             'Naftopidil_Benzoic acid_Salt'
_chemical_melting_point           ?
_chemical_formula_moiety          ?
_chemical_formula_sum
 'C31 H34 N2 O5' 
_chemical_formula_weight          514.60

loop_
 _atom_type_symbol
 _atom_type_description
 _atom_type_scat_dispersion_real
 _atom_type_scat_dispersion_imag
 _atom_type_scat_source
 'C'  'C'   0.0033   0.0016
 'International Tables Vol C Tables 4.2.6.8 and 6.1.1.4'
 'H'  'H'   0.0000   0.0000
 'International Tables Vol C Tables 4.2.6.8 and 6.1.1.4'
 'N'  'N'   0.0061   0.0033
 'International Tables Vol C Tables 4.2.6.8 and 6.1.1.4'
 'O'  'O'   0.0106   0.0060
 'International Tables Vol C Tables 4.2.6.8 and 6.1.1.4'
 
_space_group_crystal_system       monoclinic
_space_group_IT_number            14
_space_group_name_H-M_alt         'P 21/c'
_space_group_name_Hall            '-P 2ybc'
 
_shelx_space_group_comment
;
The symmetry employed for this shelxl refinement is uniquely defined
by the following loop, which should always be used as a source of
symmetry information in preference to the above space-group names.
They are only intended as comments.
;
 
loop_
 _space_group_symop_operation_xyz
 'x, y, z'
 '-x, y+1/2, -z+1/2'
 '-x, -y, -z'
 'x, -y-1/2, z-1/2'
 
_cell_length_a                    11.0695(2)
_cell_length_b                    17.7360(3)
_cell_length_c                    13.5179(3)
_cell_angle_alpha                 90
_cell_angle_beta                  97.3794(19)
_cell_angle_gamma                 90
_cell_volume                      2632.00(9)
_cell_formula_units_Z             4
_cell_measurement_temperature     293(2)
_cell_measurement_reflns_used   8847
_cell_measurement_theta_min     3.5260
_cell_measurement_theta_max     27.2670
 
_exptl_crystal_description        block
_exptl_crystal_colour             colourless
_exptl_crystal_density_meas       ?
_exptl_crystal_density_method     ?
_exptl_crystal_density_diffrn     1.299          
_exptl_crystal_F_000              1096
_exptl_transmission_factor_min    ?
_exptl_transmission_factor_max    ?
_exptl_crystal_size_max           0.15
_exptl_crystal_size_mid           0.1
_exptl_crystal_size_min           0.1
_exptl_absorpt_coefficient_mu     0.088
_shelx_estimated_absorpt_T_min    ?
_shelx_estimated_absorpt_T_max    ?
_exptl_absorpt_correction_T_max   1.00000
_exptl_absorpt_correction_T_min   0.72587
_exptl_absorpt_correction_type    multi-scan
_exptl_absorpt_process_details
;
CrysAlisPro 1.171.38.43d (Rigaku Oxford Diffraction, 2015)
Empirical absorption correction using spherical harmonics,
 implemented in SCALE3 ABSPACK scaling algorithm.
;
_exptl_absorpt_special_details    ?
_diffrn_ambient_temperature       293(2)
_diffrn_radiation_wavelength      0.71073
_diffrn_radiation_type            MoK\a
_diffrn_source                    ?
_diffrn_measurement_device_type   'SuperNova, Dual, Cu at zero, Eos'
_diffrn_measurement_method        ?
_diffrn_detector_area_resol_mean  ?
_diffrn_reflns_number             24778
_diffrn_reflns_av_unetI/netI      0.0241
_diffrn_reflns_av_R_equivalents   0.0419
_diffrn_reflns_limit_h_min        -13
_diffrn_reflns_limit_h_max        13
_diffrn_reflns_limit_k_min        -21
_diffrn_reflns_limit_k_max        21
_diffrn_reflns_limit_l_min        -16
_diffrn_reflns_limit_l_max        16
_diffrn_reflns_theta_min          3.039
_diffrn_reflns_theta_max          24.999
_diffrn_reflns_theta_full         24.999
_diffrn_measured_fraction_theta_max   0.998
_diffrn_measured_fraction_theta_full  0.998
_diffrn_reflns_Laue_measured_fraction_max    0.998
_diffrn_reflns_Laue_measured_fraction_full   0.998
_diffrn_reflns_point_group_measured_fraction_max   0.998
_diffrn_reflns_point_group_measured_fraction_full  0.998
_reflns_number_total              4626
_reflns_number_gt                 3831
_reflns_threshold_expression      'I > 2\s(I)'
_reflns_Friedel_coverage          0.000
_reflns_Friedel_fraction_max      .
_reflns_Friedel_fraction_full     .
 
_reflns_special_details
;
 Reflections were merged by SHELXL according to the crystal
 class for the calculation of statistics and refinement.
 
 _reflns_Friedel_fraction is defined as the number of unique
 Friedel pairs measured divided by the number that would be
 possible theoretically, ignoring centric projections and
 systematic absences.
;
 
_computing_data_collection        ?
_computing_cell_refinement        ?
_computing_data_reduction         ?
_computing_structure_solution     ?
_computing_structure_refinement 'SHELXL-2016/6 (Sheldrick, 2016)'
_computing_molecular_graphics     ?
_computing_publication_material   ?
_refine_special_details           ?
_refine_ls_structure_factor_coef  Fsqd
_refine_ls_matrix_type            full
_refine_ls_weighting_scheme       calc
_refine_ls_weighting_details
'w=1/[\s^2^(Fo^2^)+(0.0374P)^2^+2.5351P] where P=(Fo^2^+2Fc^2^)/3'
_atom_sites_solution_primary      ?
_atom_sites_solution_secondary    ?
_atom_sites_solution_hydrogens    geom
_refine_ls_hydrogen_treatment     constr
_refine_ls_extinction_method      none
_refine_ls_extinction_coef        .
_refine_ls_number_reflns          4626
_refine_ls_number_parameters      345
_refine_ls_number_restraints      0
_refine_ls_R_factor_all           0.0665
_refine_ls_R_factor_gt            0.0566
_refine_ls_wR_factor_ref          0.1530
_refine_ls_wR_factor_gt           0.1488
_refine_ls_goodness_of_fit_ref    1.130
_refine_ls_restrained_S_all       1.130
_refine_ls_shift/su_max           0.000
_refine_ls_shift/su_mean          0.000
 
loop_
 _atom_site_label
 _atom_site_type_symbol
 _atom_site_fract_x
 _atom_site_fract_y
 _atom_site_fract_z
 _atom_site_U_iso_or_equiv
 _atom_site_adp_type
 _atom_site_occupancy
 _atom_site_site_symmetry_order  
 _atom_site_calc_flag
 _atom_site_refinement_flags_posn
 _atom_site_refinement_flags_adp
 _atom_site_refinement_flags_occupancy
 _atom_site_disorder_assembly
 _atom_site_disorder_group
N19 N -0.00290(18) 0.15713(11) 0.05433(15) 0.0402(5) Uani 1 1 d . . . . .
H19 H -0.033401 0.208165 0.038527 0.048 Uiso 1 1 calc R U . . .
O28 O -0.29866(17) -0.05518(11) 0.04788(15) 0.0558(5) Uani 1 1 d . . . . .
O38 O -0.08800(19) 0.28812(11) -0.02422(18) 0.0660(6) Uani 1 1 d . . . . .
C22 C -0.2959(2) 0.02359(14) -0.0914(2) 0.0429(6) Uani 1 1 d . . . . .
N16 N -0.18971(19) 0.05793(12) -0.03937(15) 0.0430(5) Uani 1 1 d . . . . .
O11 O 0.31024(19) 0.26428(12) 0.19564(16) 0.0668(6) Uani 1 1 d . . . . .
C17 C -0.1158(2) 0.10229(16) -0.0994(2) 0.0487(6) Uani 1 1 d . . . . .
H17A H -0.156072 0.149824 -0.117458 0.058 Uiso 1 1 calc R U . . .
H17B H -0.106094 0.075297 -0.160254 0.058 Uiso 1 1 calc R U . . .
C18 C 0.0069(2) 0.11681(15) -0.04107(19) 0.0463(6) Uani 1 1 d . . . . .
H18A H 0.048368 0.069145 -0.026624 0.056 Uiso 1 1 calc R U . . .
H18B H 0.055451 0.146740 -0.081249 0.056 Uiso 1 1 calc R U . . .
O14 O 0.0612(2) 0.27108(12) 0.20302(18) 0.0731(6) Uani 1 1 d . . . . .
H14 H 0.072723 0.292338 0.151192 0.110 Uiso 1 1 calc R U . . .
C23 C -0.3512(2) -0.03588(14) -0.0458(2) 0.0459(6) Uani 1 1 d . . . . .
C21 C -0.2099(2) 0.10227(15) 0.0488(2) 0.0478(6) Uani 1 1 d . . . . .
H21A H -0.262996 0.074695 0.087753 0.057 Uiso 1 1 calc R U . . .
H21B H -0.249368 0.149517 0.027967 0.057 Uiso 1 1 calc R U . . .
C30 C -0.0243(2) 0.40356(14) -0.08942(19) 0.0436(6) Uani 1 1 d . . . . .
C20 C -0.0908(2) 0.11780(15) 0.11153(19) 0.0463(6) Uani 1 1 d . . . . .
H20A H -0.105126 0.148687 0.168084 0.056 Uiso 1 1 calc R U . . .
H20B H -0.055381 0.070535 0.137076 0.056 Uiso 1 1 calc R U . . .
C2 C 0.4780(3) 0.31099(15) 0.1257(2) 0.0525(7) Uani 1 1 d . . . . .
C27 C -0.3429(3) 0.04361(16) -0.1873(2) 0.0536(7) Uani 1 1 d . . . . .
H27 H -0.307032 0.082861 -0.218676 0.064 Uiso 1 1 calc R U . . .
C36 C -0.0009(3) 0.33091(16) -0.0325(2) 0.0529(7) Uani 1 1 d . . . . .
C15 C 0.1205(2) 0.16314(15) 0.1121(2) 0.0495(7) Uani 1 1 d . . . . .
H15A H 0.173213 0.189686 0.071800 0.059 Uiso 1 1 calc R U . . .
H15B H 0.153161 0.112718 0.123880 0.059 Uiso 1 1 calc R U . . .
C1 C 0.4341(3) 0.26841(15) 0.2029(2) 0.0564(7) Uani 1 1 d . . . . .
C25 C -0.4961(3) -0.05092(18) -0.1926(3) 0.0637(8) Uani 1 1 d . . . . .
H25 H -0.563208 -0.075693 -0.226219 0.076 Uiso 1 1 calc R U . . .
C3 C 0.3991(3) 0.35086(17) 0.0534(2) 0.0564(7) Uani 1 1 d . . . . .
H3 H 0.315203 0.347252 0.053214 0.068 Uiso 1 1 calc R U . . .
C7 C 0.6055(3) 0.31505(16) 0.1226(2) 0.0576(8) Uani 1 1 d . . . . .
C31 C -0.1400(3) 0.42284(16) -0.1314(2) 0.0529(7) Uani 1 1 d . . . . .
H31 H -0.204454 0.390046 -0.126242 0.063 Uiso 1 1 calc R U . . .
C26 C -0.4424(3) 0.00647(18) -0.2380(2) 0.0621(8) Uani 1 1 d . . . . .
H26 H -0.472369 0.020646 -0.302750 0.075 Uiso 1 1 calc R U . . .
C8 C 0.6851(3) 0.27791(18) 0.1972(3) 0.0691(9) Uani 1 1 d . . . . .
H8 H 0.768532 0.278071 0.194302 0.083 Uiso 1 1 calc R U . . .
C13 C 0.1248(3) 0.20306(16) 0.2113(2) 0.0573(7) Uani 1 1 d . . . . .
H13 H 0.084897 0.170293 0.255584 0.069 Uiso 1 1 calc R U . . .
C35 C 0.0704(3) 0.45260(17) -0.0989(2) 0.0580(7) Uani 1 1 d . . . . .
H35 H 0.149157 0.440320 -0.071064 0.070 Uiso 1 1 calc R U . . .
C4 C 0.4446(3) 0.3944(2) -0.0157(2) 0.0656(8) Uani 1 1 d . . . . .
H4 H 0.391774 0.421552 -0.061611 0.079 Uiso 1 1 calc R U . . .
C24 C -0.4507(3) -0.07224(16) -0.0967(2) 0.0562(7) Uani 1 1 d . . . . .
H24 H -0.487532 -0.111471 -0.066079 0.067 Uiso 1 1 calc R U . . .
C12 C 0.2559(3) 0.21239(18) 0.2571(2) 0.0664(9) Uani 1 1 d . . . . .
H12A H 0.259778 0.231753 0.324528 0.080 Uiso 1 1 calc R U . . .
H12B H 0.297983 0.164338 0.259281 0.080 Uiso 1 1 calc R U . . .
C10 C 0.5134(3) 0.23672(17) 0.2766(3) 0.0697(9) Uani 1 1 d . . . . .
H10 H 0.484180 0.211628 0.329093 0.084 Uiso 1 1 calc R U . . .
O37 O 0.1033(2) 0.31872(16) 0.0077(3) 0.1091(11) Uani 1 1 d . . . . .
C34 C 0.0484(3) 0.51985(18) -0.1495(2) 0.0681(9) Uani 1 1 d . . . . .
H34 H 0.112582 0.552623 -0.155788 0.082 Uiso 1 1 calc R U . . .
C6 C 0.6487(3) 0.3594(2) 0.0478(3) 0.0689(9) Uani 1 1 d . . . . .
H6 H 0.731871 0.361659 0.043977 0.083 Uiso 1 1 calc R U . . .
C32 C -0.1613(3) 0.49061(18) -0.1813(2) 0.0639(8) Uani 1 1 d . . . . .
H32 H -0.239969 0.503437 -0.208732 0.077 Uiso 1 1 calc R U . . .
C5 C 0.5704(3) 0.3988(2) -0.0186(3) 0.0722(9) Uani 1 1 d . . . . .
H5 H 0.600574 0.428877 -0.066148 0.087 Uiso 1 1 calc R U . . .
C33 C -0.0674(4) 0.53855(17) -0.1905(2) 0.0671(9) Uani 1 1 d . . . . .
H33 H -0.081726 0.583903 -0.224489 0.080 Uiso 1 1 calc R U . . .
C9 C 0.6398(3) 0.24208(18) 0.2730(3) 0.0794(11) Uani 1 1 d . . . . .
H9 H 0.693385 0.220541 0.323871 0.095 Uiso 1 1 calc R U . . .
C29 C -0.3511(3) -0.11615(19) 0.0960(3) 0.0731(9) Uani 1 1 d . . . . .
H29A H -0.347591 -0.161164 0.057021 0.110 Uiso 1 1 calc R U . . .
H29B H -0.434533 -0.104658 0.102352 0.110 Uiso 1 1 calc R U . . .
H29C H -0.306681 -0.123735 0.160991 0.110 Uiso 1 1 calc R U . . .
 
loop_
 _atom_site_aniso_label
 _atom_site_aniso_U_11
 _atom_site_aniso_U_22
 _atom_site_aniso_U_33
 _atom_site_aniso_U_23
 _atom_site_aniso_U_13
 _atom_site_aniso_U_12
N19 0.0431(12) 0.0306(10) 0.0474(12) 0.0015(9) 0.0074(9) -0.0010(9)
O28 0.0559(12) 0.0490(11) 0.0621(12) 0.0137(9) 0.0061(9) -0.0068(9)
O38 0.0568(12) 0.0443(11) 0.0979(17) 0.0186(11) 0.0132(11) -0.0010(10)
C22 0.0418(13) 0.0357(13) 0.0512(15) -0.0014(11) 0.0064(11) 0.0006(11)
N16 0.0450(12) 0.0392(11) 0.0456(12) -0.0004(9) 0.0082(9) -0.0051(9)
O11 0.0573(13) 0.0648(13) 0.0736(14) 0.0169(11) -0.0101(10) -0.0117(10)
C17 0.0540(16) 0.0480(15) 0.0450(15) 0.0009(12) 0.0101(12) -0.0053(13)
C18 0.0469(15) 0.0438(14) 0.0502(15) -0.0025(12) 0.0141(12) -0.0041(12)
O14 0.0904(17) 0.0547(13) 0.0737(15) -0.0074(11) 0.0082(13) 0.0027(12)
C23 0.0470(15) 0.0356(13) 0.0555(16) -0.0011(12) 0.0084(12) 0.0027(11)
C21 0.0503(15) 0.0421(14) 0.0532(16) -0.0043(12) 0.0147(12) -0.0038(12)
C30 0.0501(15) 0.0398(14) 0.0419(14) 0.0006(11) 0.0100(11) -0.0020(12)
C20 0.0542(16) 0.0422(14) 0.0444(14) -0.0011(11) 0.0134(12) -0.0066(12)
C2 0.0512(16) 0.0423(15) 0.0607(17) -0.0138(13) -0.0046(13) -0.0015(12)
C27 0.0607(18) 0.0430(15) 0.0560(17) 0.0026(13) 0.0035(14) -0.0025(13)
C36 0.0484(16) 0.0497(16) 0.0605(18) 0.0077(13) 0.0065(13) 0.0015(13)
C15 0.0475(15) 0.0395(14) 0.0605(17) 0.0011(12) 0.0025(13) -0.0014(12)
C1 0.0578(18) 0.0385(15) 0.0683(19) -0.0040(13) -0.0102(14) -0.0046(13)
C25 0.0572(18) 0.0538(18) 0.076(2) -0.0126(16) -0.0063(16) -0.0077(15)
C3 0.0503(16) 0.0605(18) 0.0561(17) -0.0038(14) -0.0017(13) -0.0022(14)
C7 0.0537(17) 0.0491(16) 0.0669(19) -0.0226(15) -0.0043(14) 0.0036(14)
C31 0.0533(17) 0.0471(16) 0.0584(17) 0.0037(13) 0.0082(13) -0.0014(13)
C26 0.0666(19) 0.0592(18) 0.0565(18) -0.0056(15) -0.0077(15) -0.0016(15)
C8 0.0527(18) 0.0514(18) 0.098(3) -0.0190(18) -0.0103(18) 0.0074(15)
C13 0.0671(19) 0.0458(16) 0.0580(18) 0.0017(13) 0.0039(14) -0.0075(14)
C35 0.0606(18) 0.0597(18) 0.0528(17) 0.0057(14) 0.0035(14) -0.0129(15)
C4 0.0575(18) 0.080(2) 0.0571(18) -0.0009(16) 0.0005(15) -0.0010(16)
C24 0.0506(16) 0.0433(15) 0.075(2) -0.0028(14) 0.0083(15) -0.0057(13)
C12 0.079(2) 0.0564(18) 0.0596(19) 0.0090(15) -0.0070(16) -0.0169(16)
C10 0.075(2) 0.0442(17) 0.082(2) 0.0066(16) -0.0214(18) -0.0061(15)
O37 0.0593(15) 0.098(2) 0.163(3) 0.072(2) -0.0130(16) -0.0055(14)
C34 0.093(3) 0.0565(19) 0.0536(18) 0.0063(15) 0.0056(17) -0.0301(18)
C6 0.0521(18) 0.082(2) 0.073(2) -0.0241(19) 0.0120(16) -0.0026(17)
C32 0.070(2) 0.0567(19) 0.063(2) 0.0111(15) 0.0031(16) 0.0093(16)
C5 0.060(2) 0.098(3) 0.0589(19) -0.0056(18) 0.0091(16) -0.0041(19)
C33 0.110(3) 0.0388(16) 0.0510(17) 0.0054(13) 0.0062(18) -0.0017(17)
C9 0.077(2) 0.0449(18) 0.104(3) -0.0027(19) -0.033(2) 0.0071(17)
C29 0.088(2) 0.0580(19) 0.076(2) 0.0163(17) 0.0202(19) -0.0123(17)
 
_geom_special_details
;
 All esds (except the esd in the dihedral angle between two l.s. planes)
 are estimated using the full covariance matrix.  The cell esds are taken
 into account individually in the estimation of esds in distances, angles
 and torsion angles; correlations between esds in cell parameters are only
 used when they are defined by crystal symmetry.  An approximate (isotropic)
 treatment of cell esds is used for estimating esds involving l.s. planes.
;
 
loop_
 _geom_bond_atom_site_label_1
 _geom_bond_atom_site_label_2
 _geom_bond_distance
 _geom_bond_site_symmetry_2
 _geom_bond_publ_flag
N19 C15 1.488(3) . ?
N19 C18 1.491(3) . ?
N19 C20 1.491(3) . ?
O28 C23 1.367(3) . ?
O28 C29 1.423(3) . ?
O38 C36 1.243(3) . ?
C22 C27 1.381(4) . ?
C22 C23 1.402(4) . ?
C22 N16 1.426(3) . ?
N16 C17 1.455(3) . ?
N16 C21 1.469(3) . ?
O11 C1 1.364(4) . ?
O11 C12 1.424(4) . ?
C17 C18 1.503(4) . ?
O14 C13 1.394(4) . ?
C23 C24 1.381(4) . ?
C21 C20 1.499(4) . ?
C30 C31 1.376(4) . ?
C30 C35 1.380(4) . ?
C30 C36 1.506(4) . ?
C2 C3 1.414(4) . ?
C2 C7 1.420(4) . ?
C2 C1 1.423(4) . ?
C27 C26 1.386(4) . ?
C36 O37 1.229(3) . ?
C15 C13 1.511(4) . ?
C1 C10 1.361(4) . ?
C25 C26 1.364(4) . ?
C25 C24 1.382(4) . ?
C3 C4 1.359(4) . ?
C7 C6 1.411(5) . ?
C7 C8 1.414(4) . ?
C31 C32 1.384(4) . ?
C8 C9 1.355(5) . ?
C13 C12 1.512(4) . ?
C35 C34 1.381(4) . ?
C4 C5 1.400(4) . ?
C10 C9 1.410(5) . ?
C34 C33 1.370(5) . ?
C6 C5 1.358(5) . ?
C32 C33 1.361(5) . ?
 
loop_
 _geom_angle_atom_site_label_1
 _geom_angle_atom_site_label_2
 _geom_angle_atom_site_label_3
 _geom_angle
 _geom_angle_site_symmetry_1
 _geom_angle_site_symmetry_3
 _geom_angle_publ_flag
C15 N19 C18 108.95(19) . . ?
C15 N19 C20 112.2(2) . . ?
C18 N19 C20 110.42(19) . . ?
C23 O28 C29 117.6(2) . . ?
C27 C22 C23 118.2(2) . . ?
C27 C22 N16 122.7(2) . . ?
C23 C22 N16 118.9(2) . . ?
C22 N16 C17 116.3(2) . . ?
C22 N16 C21 115.3(2) . . ?
C17 N16 C21 108.5(2) . . ?
C1 O11 C12 119.3(2) . . ?
N16 C17 C18 109.6(2) . . ?
N19 C18 C17 112.0(2) . . ?
O28 C23 C24 124.2(2) . . ?
O28 C23 C22 115.9(2) . . ?
C24 C23 C22 119.9(3) . . ?
N16 C21 C20 110.0(2) . . ?
C31 C30 C35 118.9(3) . . ?
C31 C30 C36 120.9(2) . . ?
C35 C30 C36 120.2(3) . . ?
N19 C20 C21 112.2(2) . . ?
C3 C2 C7 118.8(3) . . ?
C3 C2 C1 122.3(3) . . ?
C7 C2 C1 118.9(3) . . ?
C22 C27 C26 121.4(3) . . ?
O37 C36 O38 123.2(3) . . ?
O37 C36 C30 117.8(3) . . ?
O38 C36 C30 118.9(3) . . ?
N19 C15 C13 114.9(2) . . ?
C10 C1 O11 125.3(3) . . ?
C10 C1 C2 120.5(3) . . ?
O11 C1 C2 114.2(2) . . ?
C26 C25 C24 120.0(3) . . ?
C4 C3 C2 120.6(3) . . ?
C6 C7 C8 122.2(3) . . ?
C6 C7 C2 118.6(3) . . ?
C8 C7 C2 119.0(3) . . ?
C30 C31 C32 120.5(3) . . ?
C25 C26 C27 119.8(3) . . ?
C9 C8 C7 120.1(3) . . ?
O14 C13 C15 112.1(2) . . ?
O14 C13 C12 112.7(3) . . ?
C15 C13 C12 109.5(3) . . ?
C30 C35 C34 120.2(3) . . ?
C3 C4 C5 120.6(3) . . ?
C23 C24 C25 120.7(3) . . ?
O11 C12 C13 106.7(2) . . ?
C1 C10 C9 119.8(3) . . ?
C33 C34 C35 120.4(3) . . ?
C5 C6 C7 120.9(3) . . ?
C33 C32 C31 120.2(3) . . ?
C6 C5 C4 120.4(3) . . ?
C32 C33 C34 119.9(3) . . ?
C8 C9 C10 121.5(3) . . ?
 
_refine_diff_density_max    0.438
_refine_diff_density_min   -0.288
_refine_diff_density_rms    0.042

_shelx_res_file
;
TITL nfpd_ba in P21/c #14
    shelx.res
    created by SHELXL-2016/6 at 11:36:36 on 16-May-2018
REM reset to P21/c #14
CELL 0.71073 11.06955 17.73604 13.51794 90 97.3794 90
ZERR 4 0.0002 0.0003 0.0003 0 0.0019 0
LATT 1
SYMM -X,0.5+Y,0.5-Z
SFAC C H N O
UNIT 124 136 8 20

L.S. 4
PLAN  20
BOND
fmap 2
acta
OMIT 0 50
REM <olex2.extras>
REM <HklSrc "%.\\nfpd_ba.hkl">
REM </olex2.extras>

WGHT    0.037400    2.535100
FVAR       3.92903
N19   3   -0.002905    0.157130    0.054333    11.00000    0.04305    0.03065 =
         0.04739    0.00145    0.00739   -0.00100
AFIX  13
H19   2   -0.033401    0.208165    0.038527    11.00000   -1.20000
AFIX   0
O28   4   -0.298656   -0.055184    0.047878    11.00000    0.05590    0.04898 =
         0.06210    0.01371    0.00609   -0.00677

O38   4   -0.087997    0.288118   -0.024219    11.00000    0.05683    0.04426 =
         0.09786    0.01864    0.01323   -0.00100
C22   1   -0.295876    0.023595   -0.091379    11.00000    0.04181    0.03575 =
         0.05122   -0.00140    0.00641    0.00060
N16   3   -0.189709    0.057929   -0.039375    11.00000    0.04495    0.03916 =
         0.04560   -0.00043    0.00815   -0.00507
O11   4    0.310238    0.264278    0.195641    11.00000    0.05735    0.06478 =
         0.07356    0.01685   -0.01010   -0.01167
C17   1   -0.115848    0.102288   -0.099375    11.00000    0.05404    0.04798 =
         0.04501    0.00087    0.01006   -0.00528
AFIX  23
H17A  2   -0.156072    0.149824   -0.117458    11.00000   -1.20000
H17B  2   -0.106094    0.075297   -0.160254    11.00000   -1.20000
AFIX   0
C18   1    0.006871    0.116813   -0.041072    11.00000    0.04687    0.04384 =
         0.05015   -0.00247    0.01406   -0.00410
AFIX  23
H18A  2    0.048368    0.069145   -0.026624    11.00000   -1.20000
H18B  2    0.055451    0.146740   -0.081249    11.00000   -1.20000
AFIX   0
O14   4    0.061172    0.271080    0.203022    11.00000    0.09042    0.05472 =
         0.07368   -0.00743    0.00824    0.00269
AFIX 147
H14   2    0.072723    0.292338    0.151192    11.00000   -1.50000
AFIX   0
C23   1   -0.351239   -0.035876   -0.045787    11.00000    0.04704    0.03558 =
         0.05553   -0.00113    0.00845    0.00265
C21   1   -0.209905    0.102270    0.048827    11.00000    0.05027    0.04214 =
         0.05318   -0.00428    0.01471   -0.00379
AFIX  23
H21A  2   -0.262996    0.074695    0.087753    11.00000   -1.20000
H21B  2   -0.249368    0.149517    0.027967    11.00000   -1.20000
AFIX   0

C30   1   -0.024276    0.403559   -0.089416    11.00000    0.05012    0.03981 =
         0.04191    0.00056    0.00995   -0.00204
C20   1   -0.090777    0.117805    0.111529    11.00000    0.05422    0.04220 =
         0.04437   -0.00105    0.01338   -0.00661
AFIX  23
H20A  2   -0.105126    0.148687    0.168084    11.00000   -1.20000
H20B  2   -0.055381    0.070535    0.137076    11.00000   -1.20000
AFIX   0
C2    1    0.477953    0.310986    0.125735    11.00000    0.05125    0.04233 =
         0.06070   -0.01385   -0.00460   -0.00145
C27   1   -0.342885    0.043606   -0.187338    11.00000    0.06069    0.04302 =
         0.05602    0.00260    0.00355   -0.00249
AFIX  43
H27   2   -0.307032    0.082861   -0.218676    11.00000   -1.20000
AFIX   0

C36   1   -0.000883    0.330913   -0.032497    11.00000    0.04843    0.04967 =
         0.06051    0.00768    0.00651    0.00154
C15   1    0.120497    0.163136    0.112112    11.00000    0.04747    0.03950 =
         0.06052    0.00107    0.00253   -0.00140
AFIX  23
H15A  2    0.173213    0.189686    0.071800    11.00000   -1.20000
H15B  2    0.153161    0.112718    0.123880    11.00000   -1.20000
AFIX   0
C1    1    0.434132    0.268408    0.202902    11.00000    0.05778    0.03846 =
         0.06830   -0.00397   -0.01023   -0.00462
C25   1   -0.496075   -0.050915   -0.192624    11.00000    0.05719    0.05381 =
         0.07610   -0.01261   -0.00627   -0.00767
AFIX  43
H25   2   -0.563208   -0.075693   -0.226219    11.00000   -1.20000
AFIX   0
C3    1    0.399052    0.350864    0.053433    11.00000    0.05026    0.06055 =
         0.05610   -0.00382   -0.00167   -0.00224
AFIX  43
H3    2    0.315203    0.347252    0.053214    11.00000   -1.20000
AFIX   0
C7    1    0.605493    0.315052    0.122573    11.00000    0.05371    0.04909 =
         0.06692   -0.02260   -0.00430    0.00359

C31   1   -0.140009    0.422835   -0.131435    11.00000    0.05328    0.04712 =
         0.05845    0.00369    0.00815   -0.00137
AFIX  43
H31   2   -0.204454    0.390046   -0.126242    11.00000   -1.20000
AFIX   0

C26   1   -0.442360    0.006468   -0.238005    11.00000    0.06663    0.05918 =
         0.05649   -0.00557   -0.00766   -0.00156
AFIX  43
H26   2   -0.472369    0.020646   -0.302750    11.00000   -1.20000
AFIX   0
C8    1    0.685053    0.277909    0.197232    11.00000    0.05265    0.05136 =
         0.09808   -0.01897   -0.01030    0.00739
AFIX  43
H8    2    0.768532    0.278071    0.194302    11.00000   -1.20000
AFIX   0
C13   1    0.124835    0.203065    0.211257    11.00000    0.06706    0.04579 =
         0.05797    0.00168    0.00393   -0.00749
AFIX  13
H13   2    0.084897    0.170293    0.255584    11.00000   -1.20000
AFIX   0

C35   1    0.070380    0.452598   -0.098865    11.00000    0.06061    0.05972 =
         0.05279    0.00568    0.00354   -0.01291
AFIX  43
H35   2    0.149157    0.440320   -0.071064    11.00000   -1.20000
AFIX   0

C4    1    0.444611    0.394422   -0.015743    11.00000    0.05754    0.08020 =
         0.05711   -0.00090    0.00049   -0.00100
AFIX  43
H4    2    0.391774    0.421552   -0.061611    11.00000   -1.20000
AFIX   0
C24   1   -0.450701   -0.072235   -0.096679    11.00000    0.05062    0.04328 =
         0.07464   -0.00284    0.00834   -0.00573
AFIX  43
H24   2   -0.487532   -0.111471   -0.066079    11.00000   -1.20000
AFIX   0
C12   1    0.255884    0.212392    0.257083    11.00000    0.07904    0.05638 =
         0.05956    0.00904   -0.00699   -0.01692
AFIX  23
H12A  2    0.259778    0.231753    0.324528    11.00000   -1.20000
H12B  2    0.297983    0.164338    0.259281    11.00000   -1.20000
AFIX   0
C10   1    0.513356    0.236721    0.276594    11.00000    0.07494    0.04419 =
         0.08177    0.00662   -0.02142   -0.00607
AFIX  43
H10   2    0.484180    0.211628    0.329093    11.00000   -1.20000
AFIX   0

O37   4    0.103261    0.318722    0.007721    11.00000    0.05932    0.09826 =
         0.16263    0.07242   -0.01300   -0.00554
C34   1    0.048430    0.519851   -0.149491    11.00000    0.09339    0.05647 =
         0.05359    0.00632    0.00563   -0.03011
AFIX  43
H34   2    0.112582    0.552623   -0.155788    11.00000   -1.20000
AFIX   0

C6    1    0.648669    0.359396    0.047826    11.00000    0.05210    0.08240 =
         0.07317   -0.02414    0.01205   -0.00260
AFIX  43
H6    2    0.731871    0.361659    0.043977    11.00000   -1.20000
AFIX   0

C32   1   -0.161268    0.490609   -0.181350    11.00000    0.07037    0.05671 =
         0.06324    0.01113    0.00307    0.00928
AFIX  43
H32   2   -0.239969    0.503437   -0.208732    11.00000   -1.20000
AFIX   0

C5    1    0.570424    0.398806   -0.018554    11.00000    0.06047    0.09760 =
         0.05886   -0.00564    0.00911   -0.00411
AFIX  43
H5    2    0.600574    0.428877   -0.066148    11.00000   -1.20000
AFIX   0

C33   1   -0.067350    0.538547   -0.190488    11.00000    0.11036    0.03876 =
         0.05099    0.00544    0.00620   -0.00170
AFIX  43
H33   2   -0.081726    0.583903   -0.224489    11.00000   -1.20000
AFIX   0

C9    1    0.639817    0.242078    0.273047    11.00000    0.07732    0.04486 =
         0.10442   -0.00267   -0.03327    0.00709
AFIX  43
H9    2    0.693385    0.220541    0.323871    11.00000   -1.20000
AFIX   0
C29   1   -0.351137   -0.116148    0.095976    11.00000    0.08818    0.05803 =
         0.07575    0.01633    0.02019   -0.01231
AFIX 137
H29A  2   -0.347591   -0.161164    0.057021    11.00000   -1.50000
H29B  2   -0.434533   -0.104658    0.102352    11.00000   -1.50000
H29C  2   -0.306681   -0.123735    0.160991    11.00000   -1.50000
AFIX   0
HKLF 4


REM  nfpd_ba in P21/c #14
REM R1 =  0.0566 for    3831 Fo > 4sig(Fo)  and  0.0665 for all    4626 data
REM    345 parameters refined using      0 restraints

END

WGHT      0.0374      2.5351

REM Highest difference peak  0.438,  deepest hole -0.288,  1-sigma level  0.042
Q1    1   0.0308  0.2297  0.2648  11.00000  0.05    0.44
Q2    1   0.1013  0.2861 -0.0670  11.00000  0.05    0.38
Q3    1  -0.0426  0.3012  0.0386  11.00000  0.05    0.23
Q4    1  -0.2988 -0.1719  0.0759  11.00000  0.05    0.15
Q5    1   0.6254  0.2880  0.1609  11.00000  0.05    0.14
Q6    1   0.0718  0.4671 -0.1829  11.00000  0.05    0.13
Q7    1   0.2790  0.3018  0.1777  11.00000  0.05    0.13
Q8    1   0.6587  0.2224  0.3477  11.00000  0.05    0.13
Q9    1  -0.3373  0.0101 -0.0567  11.00000  0.05    0.13
Q10   1   0.1761  0.1088  0.0866  11.00000  0.05    0.13
Q11   1  -0.3115  0.4839 -0.2769  11.00000  0.05    0.13
Q12   1   0.5332  0.3167  0.1248  11.00000  0.05    0.13
Q13   1  -0.0497  0.0527 -0.1844  11.00000  0.05    0.12
Q14   1  -0.1825  0.2956  0.0264  11.00000  0.05    0.12
Q15   1  -0.1716 -0.0513  0.0486  11.00000  0.05    0.12
Q16   1   0.1952  0.4147 -0.1010  11.00000  0.05    0.12
Q17   1  -0.1591  0.3264 -0.0129  11.00000  0.05    0.12
Q18   1   0.0871  0.5856 -0.1082  11.00000  0.05    0.12
Q19   1   0.0816  0.0414  0.0250  11.00000  0.05    0.12
Q20   1  -0.0548  0.3350  0.1021  11.00000  0.05    0.12
;
_shelx_res_checksum   77111

_shelx_hkl_file
;
   0   0   2 73017.8 1337.35   6
   0   0   3 0.67893 10.3916   6
   0   0  -3 19.6844 9.64862   3
   0   0  -3-8.78320 17.0725   5
   0   0  -4 37230.8 785.994   3
   0   0  -4 37995.1 882.250   5
   0   0   4 36998.1 798.403   6
   0   0  -4 36450.9 802.503   6
   0   0   4 40334.5 860.504   4
   0   0   4 40587.4 789.768   3
   0   0  -5 200.779 56.4045   5
   0   0   5 303.594 64.9658   4
   0   0  -5 222.281 42.2087   3
   0   0   5 220.285 42.1587   3
   0   0   5 210.239 47.1202   6
   0   0  -5 226.793 47.8890   6
   0   0  -6 13830.4 416.086   6
   0   0  -6 13835.8 397.354   3
   0   0   6 14133.0 389.942   3
   0   0   6 12858.6 403.439   6
   0   0   6 13162.7 463.639   4
   0   0  -6 13759.4 500.185   5
   0   0  -7 1112.55 110.527   3
   0   0   7 1146.60 117.073   6
   0   0  -7 1119.28 156.961   5
   0   0   7 1411.96 156.116   4
   0   0   8 20616.9 674.095   4
   0   0   8 20784.0 598.500   6
   0   0  -8 21131.1 733.521   5
   0   0   9 148.993 51.0933   6
   0   0  -9 4.63119 46.4536   5
   0   0   9 118.609 50.7687   4
   0   0  10 2910.45 249.187   4
   0   0  10 3234.84 222.790   6
   0   0 -10 3251.42 293.355   5
   0   0  11 164.587 58.5740   6
   0   0 -11 249.595 94.5145   5
   0   0  11 209.398 81.1772   4
   0   0  12 14507.8 655.739   4
   0   0  12 16156.0 585.501   6
   0   0 -12 15272.0 749.540   5
   0   0 -13 470.239 153.899   5
   0   0  13 834.305 166.408   4
   0   0  13 494.385 110.186   6
   0   0 -14 5914.15 514.623   5
   0   0  14 6604.32 457.229   4
   0   0 -15 446.670 169.234   5
   0   0  15 309.247 115.602   4
   0   0  16 210.467 102.630   4
   0   0 -16 58.5552 75.8652   5
   0  -1   2 107195. 1904.45   6
   0   1   2 103822. 1935.64   6
   0   1  -2 107635. 1981.04   5
   0  -1  -2 102133. 1880.15   3
   0  -1  -3 13385.7 386.754   5
   0   1   3 14187.8 336.170   8
   0   1  -3 14703.6 362.855   3
   0   1   3 14675.5 367.738   6
   0   1  -3 15141.2 416.804   5
   0  -1   3 15126.2 387.220   4
   0  -1  -3 14024.1 319.709   3
   0  -1   4 71744.3 1409.02   6
   0   1   4 80746.8 1491.09   4
   0   1  -4 75485.2 1412.89   6
   0  -1  -4 70147.9 1490.37   5
   0   1  -4 71867.2 1521.09   5
   0  -1  -4 74316.2 1384.61   3
   0   1   4 71781.8 1435.80   6
   0   1   4 71831.6 1398.37   8
   0   1   4 72765.0 1377.02   3
   0  -1   4 73188.4 1474.31   4
   0   1  -4 76987.0 1439.15   3
   0   1  -5 33554.4 763.389   3
   0   1   5 34790.0 778.595   6
   0  -1   5 32019.0 739.449   6
   0  -1  -5 32042.5 776.519   6
   0   1   5 34931.5 825.622   4
   0  -1  -5 32730.8 838.463   5
   0  -1   5 33119.9 751.776   3
   0  -1  -5 37617.1 736.528   3
   0  -1   5 31580.6 804.905   4
   0   1  -5 34019.1 752.197   6
   0   1   5 36059.3 721.863   3
   0   1   5 33846.1 736.488   8
   0   1  -5 34267.5 867.871   5
   0   1  -6 3036.24 164.165   6
   0   1  -6 2993.50 217.046   5
   0  -1  -6 2888.74 173.526   6
   0   1   6 3453.16 183.066   6
   0   1   6 2928.01 193.200   4
   0  -1   6 3004.36 159.127   6
   0   1   6 3135.75 146.467   3
   0  -1   6 2969.51 196.553   4
   0   1   6 3051.30 156.688   8
   0  -1  -6 3368.66 156.389   3
   0  -1  -6 3029.66 210.554   5
   0  -1   7 42229.0 953.483   6
   0  -1   7 42264.5 1054.22   4
   0  -1  -7 39776.9 915.460   3
   0   1   7 43879.1 917.432   3
   0   1  -7 42449.0 1121.21   5
   0   1   7 41982.0 936.212   8
   0   1   7 41478.5 978.038   6
   0   1  -7 42326.0 959.052   6
   0  -1  -7 43032.9 1102.16   5
   0   1   7 43518.8 1064.27   4
   0   1   8 4591.91 249.623   6
   0  -1  -8 4393.77 216.608   3
   0  -1  -8 4941.50 317.585   5
   0   1   8 4920.35 290.531   4
   0  -1   8 4652.24 236.826   6
   0  -1   8 4431.44 276.085   4
   0   1  -8 5026.33 325.235   5
   0   1   9 1727.62 184.124   4
   0  -1  -9 1592.62 191.529   5
   0  -1   9 1720.08 176.722   4
   0   1   9 1960.95 166.147   6
   0   1  -9 1956.72 213.261   5
   0  -1   9 1919.17 155.700   6
   0  -1  10 736.482 101.162   6
   0   1  10 817.746 130.193   4
   0   1 -10 802.917 149.095   5
   0   1  10 869.595 115.795   6
   0  -1 -10 934.768 158.957   5
   0  -1  10 778.964 133.093   4
   0  -1 -11 1933.73 235.688   5
   0   1 -11 1671.16 228.357   5
   0   1  11 1837.02 174.984   6
   0  -1  11 1805.23 201.446   4
   0   1  11 1672.70 194.959   4
   0  -1  11 1702.07 163.666   6
   0   1  12 92.6503 55.1434   6
   0   1  12 89.7143 76.6582   4
   0  -1  12 28.8654 43.0844   6
   0  -1  12 134.079 72.1593   4
   0  -1 -12 172.752 96.3388   5
   0   1 -12 128.331 91.6856   5
   0  -1 -13 1845.08 269.823   5
   0   1  13 1494.12 173.657   6
   0   1 -13 1441.36 247.716   5
   0   1  13 1779.96 226.175   4
   0   1 -14 9507.83 639.406   5
   0   1  14 8786.69 533.411   4
   0  -1 -14 7918.91 585.790   5
   0  -1  14 9546.65 548.052   4
   0   1  15 1147.10 208.732   4
   0   1 -15 1071.37 234.501   5
   0  -1  15 1078.59 200.452   4
   0  -1 -15 1127.15 228.059   5
   0   1  16 48.0483 71.8847   4
   0  -1 -16 25.0956 74.2193   5
   0  -1  16 125.831 86.7865   4
   0   2  -2 120947. 2216.24   5
   0   2  -2 120919. 2173.01   2
   0   2   2 121382. 2166.56   6
   0   2  -2 121330. 2166.63   1
   0   2  -3 1748.98 122.102   5
   0  -2   3 1697.16 85.6276   6
   0  -2  -3 1866.78 117.820   5
   0  -2  -3 1882.93 87.4774   8
   0  -2   3 1865.59 107.052   4
   0  -2  -3 1697.70 68.5081   3
   0   2   3 1757.43 105.012   6
   0   2   3 1687.00 80.3501   8
   0   2  -3 1715.27 112.439   2
   0   2   3 2155.50 113.367   4
   0  -2  -4 110068. 2097.76   5
   0   2   4 106131. 2055.58   6
   0   2   4 110961. 2077.72   4
   0  -2   4 108033. 2002.14   6
   0   2   4 113044. 1957.90   3
   0  -2  -4 114016. 1999.70   8
   0   2   4 107690. 1983.06   8
   0  -2   4 109913. 2072.73   4
   0   2  -4 112354. 2105.71   2
   0   2  -4 110112. 2152.35   5
   0  -2   5 2100.06 116.930   6
   0  -2  -5 1840.39 96.2651   3
   0   2  -5 2007.60 120.532   6
   0   2  -5 1820.77 159.681   5
   0   2   5 1929.60 134.128   6
   0   2   5 2048.11 110.024   8
   0   2   5 2057.81 144.750   4
   0  -2  -5 1942.72 135.600   6
   0  -2  -5 1951.92 149.583   5
   0  -2   5 1930.87 126.652   3
   0   2   5 1934.49 94.8677   3
   0  -2   5 1730.33 133.320   4
   0   2   6 2294.15 115.057   3
   0   2   6 2176.74 128.269   8
   0  -2  -6 2354.05 121.711   3
   0  -2   6 2405.57 175.964   4
   0   2   6 2046.00 148.663   6
   0   2   6 1958.85 160.233   4
   0  -2   6 2474.96 141.619   6
   0   2  -6 2569.61 146.975   6
   0   2  -6 2368.12 196.384   5
   0  -2  -6 2051.03 170.124   5
   0   2   7 9855.32 401.994   4
   0   2   7 9532.36 365.947   6
   0   2   7 9284.10 290.469   3
   0  -2  -7 9751.03 307.313   3
   0   2  -7 9859.93 340.829   6
   0  -2  -7 8954.85 407.374   5
   0  -2   7 9184.70 325.100   6
   0   2   7 9345.89 311.731   8
   0   2  -7 8734.62 433.343   5
   0  -2   7 9616.78 400.398   4
   0  -2  -8 3118.59 167.861   3
   0   2   8 3343.62 213.978   6
   0   2   8 3044.88 226.427   4
   0   2  -8 3304.85 269.854   5
   0  -2  -8 2894.78 235.757   5
   0  -2   8 3242.61 188.052   6
   0  -2   8 3160.71 228.588   4
   0  -2   9 830.647 125.475   4
   0  -2  -9 1182.85 163.421   5
   0  -2  -9 1103.50 107.391   3
   0   2   9 1488.22 166.826   4
   0  -2   9 986.403 110.273   6
   0   2   9 1194.58 133.310   6
   0   2  -9 1096.91 164.686   5
   0   2  10 1434.60 153.348   6
   0  -2  10 1555.47 146.295   6
   0  -2  10 1569.11 178.903   4
   0   2 -10 1158.20 185.947   5
   0  -2 -10 1670.20 206.848   5
   0   2  10 1432.25 175.977   4
   0   2  11 396.234 86.5458   6
   0  -2  11 278.432 68.3978   6
   0   2  11 283.774 78.9080   4
   0   2 -11 345.592 111.306   5
   0  -2 -11 316.357 106.753   5
   0  -2  11 287.784 86.9880   4
   0   2  12 2657.11 228.389   6
   0  -2  12 2922.82 271.541   4
   0   2  12 2917.41 273.093   4
   0  -2 -12 2824.10 304.049   5
   0   2 -12 2723.83 311.675   5
   0  -2  12 2756.56 214.189   6
   0  -2 -13 1115.13 201.097   5
   0   2 -13 904.636 197.698   5
   0  -2  13 663.982 144.432   4
   0   2  13 841.143 132.303   6
   0   2  13 1028.37 175.071   4
   0   2  14 1713.46 232.104   4
   0  -2  14 1846.68 240.640   4
   0   2 -14 944.018 208.750   5
   0  -2 -14 1745.74 269.434   5
   0  -2 -15 432.454 144.103   5
   0   2  15 212.695 97.0247   4
   0   2 -15 464.614 152.508   5
   0  -2  15 428.523 143.122   4
   0  -2  16 181.310 107.591   4
   0   2 -16 274.326 134.512   5
   0   2  16 99.6158 75.9757   4
   0  -2 -16 191.808 119.490   5
   0   3   0 20.5261 10.1411   1
   0  -3  -1 135830. 2688.84   8
   0   3  -1 137373. 2697.55   1
   0   3  -2 150685. 2836.40   1
   0   3   2 166173. 2805.68   8
   0   3  -2 150500. 2835.05   2
   0   3   2 162051. 2850.63   6
   0  -3   2 158350. 2846.52   7
   0  -3  -2 157355. 2794.80   8
   0  -3   2 151675. 2795.40   4
   0  -3  -3 85799.1 1562.45   8
   0   3  -3 83286.1 1630.02   1
   0   3   3 80438.3 1554.91   8
   0   3   3 74967.6 1611.75   6
   0   3   3 93356.1 1616.46   4
   0   3  -3 85308.2 1644.58   2
   0   3  -3 82378.1 1690.10   5
   0  -3   3 84030.4 1606.04   4
   0  -3  -4 109.408 18.8131   3
   0  -3  -4 151.354 41.3817   5
   0   3   4 122.561 23.7056   8
   0   3  -4 165.126 48.8774   5
   0   3   4 183.012 43.1797   4
   0   3   4 159.667 40.6514   6
   0  -3   4 171.513 38.4539   4
   0  -3   4 154.830 29.4856   6
   0  -3  -4 120.914 28.0781   8
   0   3  -4 104.229 31.2958   1
   0   3  -4 217.084 43.3518   2
   0   3   5 58800.2 1177.60   8
   0  -3  -5 59149.3 1196.12   8
   0   3   5 63307.4 1295.02   4
   0  -3   5 58828.7 1201.48   6
   0   3  -5 55245.4 1344.93   5
   0   3  -5 59741.7 1312.53   2
   0  -3  -5 60444.7 1317.84   5
   0   3   5 59235.5 1273.70   6
   0  -3  -5 61657.8 1143.18   3
   0  -3   5 58122.5 1277.43   4
   0  -3   6 6858.07 251.548   6
   0  -3  -6 6498.65 320.256   5
   0  -3  -6 6104.54 207.202   3
   0   3   6 6045.67 226.193   8
   0   3   6 6870.65 295.997   6
   0   3  -6 6368.42 346.918   5
   0   3   6 7181.99 315.507   4
   0  -3   6 6523.41 306.306   4
   0   3   7 159.327 57.7224   4
   0  -3   7 305.325 52.0861   6
   0  -3  -7 217.814 69.2986   5
   0  -3  -7 188.207 32.7937   3
   0   3   7 167.504 39.6498   8
   0   3  -7 296.248 74.5122   5
   0   3   7 131.268 44.0195   6
   0  -3  -8 1957.02 126.276   3
   0   3   8 1955.22 166.784   6
   0  -3   8 2118.86 150.380   6
   0  -3   8 2057.17 184.619   4
   0   3   8 1962.30 178.888   4
   0   3  -8 1965.72 212.223   5
   0  -3  -8 2075.56 200.162   5
   0  -3  -9 476.571 105.714   5
   0  -3  -9 433.567 64.7078   3
   0  -3   9 448.368 74.5138   6
   0   3   9 663.883 106.182   6
   0  -3   9 588.261 109.538   4
   0   3  -9 780.625 146.440   5
   0   3   9 536.041 105.175   4
   0  -3 -10 68.6535 34.3980   3
   0   3  10 92.9277 55.1695   4
   0   3 -10 151.371 92.7528   5
   0   3  10 133.451 55.7743   6
   0  -3 -10 114.002 67.4253   5
   0  -3  10 77.9670 58.5506   4
   0  -3  10 115.047 40.3488   6
   0  -3 -11 2672.81 278.057   5
   0  -3  11 2415.83 190.371   6
   0  -3  11 2421.11 238.405   4
   0   3  11 2144.10 201.992   6
   0   3  11 2309.71 232.168   4
   0   3 -11 2248.91 272.686   5
   0  -3  12 5272.83 296.786   6
   0   3  12 6477.64 408.168   4
   0  -3 -12 5892.90 440.093   5
   0   3  12 5542.18 338.811   6
   0  -3  12 4934.03 367.637   4
   0   3 -12 5783.36 451.184   5
   0  -3 -13 255.410 115.203   5
   0   3 -13 338.660 136.885   5
   0   3  13 261.333 93.0669   6
   0   3  13 323.178 116.933   4
   0  -3  13 250.800 103.188   4
   0   3  14 20.6729 42.5852   6
   0  -3  14 125.598 92.6535   4
   0  -3 -14 18.2148 60.7240   5
   0   3 -14 87.3173 97.3639   5
   0   3  14 178.800 104.180   4
   0  -3 -15 326.713 132.700   5
   0   3  15 271.610 114.765   4
   0   3 -15 319.101 138.100   5
   0  -3  15 125.894 89.3445   4
   0  -3 -16 1192.30 254.598   5
   0   3  16 819.610 185.221   4
   0   3 -16 905.836 224.381   5
   0  -3  16 982.982 196.229   4
   0   4   0 16218.4 393.241   1
   0  -4   0 15957.7 421.600   8
   0   4   0 17018.1 370.590   2
   0  -4   1 332.409 25.5531   4
   0   4  -1 375.812 45.3868   1
   0   4   1 429.870 28.9645   4
   0  -4   1 447.821 57.5642   8
   0  -4   1 403.189 43.3902   2
   0   4  -1 427.499 45.3518   2
   0  -4  -1 502.825 52.7008   8
   0  -4   2 947614. 16710.9   7
   0   4  -2 904371. 16692.4   1
   0  -4  -2 958007. 16659.2   8
   0  -4   2 970867. 16629.5   4
   0   4   2 955315. 16667.6   8
   0   4   2 999999. 16634.0   4
   0  -4   2 924222. 16697.2   2
   0   4  -2 908019. 16683.9   2
   0   4   2 984448. 16723.4   6
   0   4  -3 30823.9 718.772   1
   0   4   3 31372.9 678.570   4
   0   4  -3 29364.0 708.670   2
   0  -4  -3 30376.9 657.148   8
   0  -4   3 31080.5 723.511   7
   0  -4   3 30430.6 729.103   2
   0  -4   3 30015.3 675.699   4
   0   4   3 29776.1 658.817   8
   0   4  -4 55796.5 1223.15   1
   0   4  -4 57647.8 1304.11   5
   0  -4   4 60007.3 1207.72   4
   0  -4  -4 57709.3 1144.39   8
   0   4  -4 57048.3 1238.84   2
   0   4   4 59864.6 1211.61   4
   0   4   4 56607.7 1221.08   6
   0   4   4 56476.1 1138.42   8
   0  -4  -5 43164.4 1036.59   5
   0  -4   5 43072.6 995.374   4
   0   4   5 42374.7 992.848   4
   0  -4  -5 45930.3 927.481   8
   0   4  -5 44349.5 1031.96   2
   0   4   5 45174.5 915.074   8
   0   4   5 40061.5 987.262   6
   0  -4   5 41699.2 921.756   6
   0   4  -5 43371.4 1092.83   5
   0  -4  -5 43732.8 849.775   3
   0  -4  -6 19197.0 505.389   8
   0  -4  -6 19803.6 447.509   3
   0   4   6 18952.2 579.160   4
   0   4  -6 19440.1 667.958   5
   0  -4  -6 18944.2 606.434   5
   0   4   6 17970.9 562.367   6
   0  -4   6 20174.7 515.911   6
   0  -4   6 19629.4 584.741   4
   0   4   6 18644.0 485.126   8
   0  -4  -7 12743.4 503.162   5
   0   4  -7 12648.5 540.464   5
   0   4   7 12992.0 462.494   6
   0  -4   7 12274.2 462.575   4
   0   4   7 12623.4 379.737   8
   0  -4  -7 12417.7 339.778   3
   0  -4   7 13995.5 412.165   6
   0  -4  -7 12806.9 402.623   8
   0   4   7 12749.2 471.255   4
   0   4  -8 9653.71 488.333   5
   0   4   8 8329.25 396.485   4
   0   4   8 9820.23 406.194   6
   0  -4  -8 10034.2 306.909   3
   0  -4   8 9499.76 350.142   6
   0  -4  -8 10479.2 467.285   5
   0  -4   8 9050.15 412.141   4
   0  -4  -9 4178.14 193.701   3
   0   4   9 3712.78 254.446   6
   0  -4  -9 3805.72 290.825   5
   0   4   9 3723.38 266.359   4
   0   4  -9 3594.64 307.831   5
   0  -4   9 3354.75 250.708   4
   0  -4   9 3804.43 215.864   6
   0  -4  10 2441.66 226.423   4
   0   4  10 1933.20 191.594   6
   0  -4 -10 2316.26 152.064   3
   0   4 -10 2340.67 260.195   5
   0  -4  10 2205.01 170.302   6
   0   4  10 2521.19 226.962   4
   0  -4 -10 2381.98 245.056   5
   0  -4 -11 1103.93 190.154   5
   0  -4  11 1130.64 129.925   6
   0   4 -11 1421.78 219.880   5
   0   4  11 1502.17 175.694   6
   0   4  11 1339.55 181.914   4
   0  -4  11 1087.27 166.022   4
   0  -4  12 225.062 92.2922   4
   0  -4 -12 161.575 89.6803   5
   0   4  12 284.638 96.4838   4
   0   4  12 209.426 72.6956   6
   0   4 -12 219.276 105.798   5
   0   4  13 254.655 82.5332   6
   0   4  13 196.938 90.2992   4
   0   4 -13 234.763 109.965   5
   0  -4  13 207.362 101.638   4
   0  -4 -13 158.546 91.1401   5
   0  -4 -14 1183.41 218.251   5
   0  -4  14 704.530 154.146   4
   0   4  14 1027.14 181.167   4
   0   4  14 1171.74 168.274   6
   0   4 -14 1142.72 226.602   5
   0  -4 -15 381.426 158.534   5
   0   4  15 210.921 106.849   4
   0  -4  15 122.198 96.9471   4
   0   4 -16 333.430 147.479   5
   0   4  16 457.711 152.622   4
   0  -4 -16 402.727 160.844   5
   0  -4  16 624.113 165.844   4
   0   5   0 89.5991 21.3248   2
   0   5   0 55.0487 19.1399   1
   0  -5   0 113.816 32.9232   8
   0   5  -1 173200. 3199.49   1
   0   5  -1 179946. 3186.52   2
   0  -5  -1 171839. 3211.97   8
   0  -5   1 171296. 3255.79   8
   0  -5   1 177180. 3174.01   2
   0  -5  -2 40480.3 856.781   8
   0  -5   2 40063.3 873.596   2
   0  -5   2 38771.5 790.097   4
   0   5   2 41007.7 867.329   8
   0   5  -2 40018.1 867.771   2
   0   5  -2 40896.7 882.754   1
   0   5   2 41485.0 800.781   4
   0  -5   3 54286.2 1160.53   2
   0  -5   3 53687.6 1156.73   7
   0   5   3 52002.0 1097.49   8
   0  -5  -3 54452.2 1091.30   8
   0   5   3 51320.7 1075.29   4
   0   5  -3 53001.9 1148.07   1
   0   5   3 50895.1 1150.20   6
   0   5  -3 52940.2 1139.90   2
   0  -5   4 195434. 3529.04   4
   0   5   4 194829. 3497.89   8
   0   5   4 188449. 3591.85   6
   0   5  -4 194763. 3595.79   1
   0  -5   4 199618. 3605.38   7
   0  -5  -4 191057. 3489.35   8
   0   5  -4 189608. 3589.48   2
   0  -5   5 9676.61 350.438   4
   0   5   5 10524.1 364.069   4
   0   5   5 10232.6 383.105   6
   0   5   5 9717.70 308.355   8
   0  -5  -5 10163.4 316.775   8
   0   5  -5 10151.5 380.206   1
   0   5  -5 10499.3 394.352   2
   0  -5  -5 9577.65 256.051   3
   0   5   6 24.3519 31.5228   4
   0   5   6 74.5023 37.3564   6
   0   5  -6 69.9442 51.1445   5
   0  -5  -6 13.4496 8.93591   3
   0  -5   6-5.92224 24.0749   4
   0  -5  -6-4.93592 37.9162   5
   0  -5   6 45.1793 24.6650   6
   0   5   6 7.54470 13.1446   8
   0  -5  -6 37.3170 22.8958   8
   0   5  -6 21.3752 27.5047   2
   0  -5  -7 12.9523 14.3763   3
   0  -5  -7 12.5487 17.6754   8
   0  -5   7 92.9912 36.4657   6
   0  -5  -7 64.4064 51.9508   5
   0  -5   7 35.8874 28.4119   4
   0   5   7 133.048 51.7116   4
   0   5  -7 27.2197 37.2212   5
   0   5   7 32.4811 29.8965   6
   0  -5   8 2352.38 194.914   4
   0   5  -8 2396.11 243.212   5
   0  -5   8 2599.18 164.715   6
   0  -5  -8 2167.94 154.409   8
   0  -5  -8 1783.06 190.798   5
   0   5   8 2103.31 183.085   4
   0   5   8 2096.30 183.518   6
   0  -5  -8 2047.91 117.676   3
   0  -5  -9-22.4715 25.8165   3
   0  -5   9 59.9809 41.5461   4
   0   5   9 45.9029 50.3485   6
   0  -5  -9 48.6924 45.7313   5
   0  -5   9-4.90879 25.3277   6
   0   5   9 70.5296 42.4153   4
   0   5  -9-69.1870 52.7550   5
   0  -5 -10 2727.55 158.032   3
   0   5  10 3368.09 249.904   6
   0  -5  10 2963.34 249.323   4
   0  -5  10 2835.27 193.907   6
   0   5 -10 2687.10 287.379   5
   0   5  10 2832.43 243.898   4
   0  -5 -10 2655.67 265.039   5
   0   5  11 74.9558 57.4337   4
   0  -5  11 284.961 94.7131   4
   0   5 -11 305.870 114.890   5
   0  -5 -11 88.4889 59.3449   5
   0  -5  11 39.7245 31.9409   6
   0   5  11 119.643 57.5498   6
   0  -5 -12 829.737 161.156   5
   0   5  12 1120.37 159.268   6
   0  -5  12 1265.76 177.422   4
   0   5 -12 993.242 198.301   5
   0   5  12 871.291 157.694   4
   0   5 -13 3466.40 379.117   5
   0   5  13 3497.94 290.750   6
   0  -5  13 3149.94 301.837   4
   0   5  13 3826.01 330.022   4
   0  -5 -13 3724.35 363.807   5
   0  -5  14 74.6963 75.3390   4
   0   5  14 165.665 78.8272   6
   0   5 -14 41.0410 69.1334   5
   0  -5 -14 74.7813 60.1820   5
   0   5  14 51.3556 68.1804   4
   0  -5 -15 301.965 140.555   5
   0   5 -15 18.8989 65.8576   5
   0   5  15 117.903 81.1222   4
   0  -5  15 138.154 81.2714   4
   0   5 -16 1867.89 312.707   5
   0  -5  16 1921.92 263.269   4
   0   5  16 1661.98 252.165   4
   0  -5 -16 1859.70 303.371   5
   0   6   0 54234.3 1131.94   1
   0  -6   0 54761.9 1183.39   8
   0   6   0 56310.8 1096.38   2
   0  -6   1 15449.7 473.224   8
   0  -6   1 15561.9 403.883   2
   0   6  -1 16003.1 414.957   2
   0   6  -1 15244.9 427.155   1
   0  -6  -1 15700.9 443.830   8
   0  -6   2 27087.4 506.257   4
   0   6  -2 26619.2 601.042   2
   0  -6  -2 29445.4 618.534   8
   0   6  -2 27740.7 640.953   7
   0  -6   2 28543.9 692.224   8
   0   6   2 28852.7 632.945   8
   0   6  -2 29623.6 634.882   1
   0  -6   2 28658.8 615.951   2
   0  -6  -3 199.263 43.1574   8
   0  -6   3 187.498 47.0756   2
   0   6   3 283.070 49.6104   8
   0  -6   3 188.152 46.8522   7
   0   6  -3 249.616 52.8158   1
   0   6   3 284.212 43.6682   4
   0  -6   3 169.580 34.2782   4
   0   6  -3 238.849 51.1895   2
   0   6  -4 2778.73 174.899   2
   0   6   4 2723.14 153.971   8
   0   6   4 2381.13 144.185   4
   0  -6   4 2817.98 155.331   4
   0  -6  -4 2531.20 144.011   8
   0   6   4 2662.80 182.073   6
   0   6  -4 2824.83 185.377   1
   0  -6   4 2653.98 181.526   7
   0   6  -5 26749.8 740.227   1
   0   6   5 27127.7 656.210   8
   0  -6   5 28355.5 761.498   7
   0   6   5 25866.5 733.431   6
   0  -6  -5 27271.0 654.931   8
   0  -6   5 27677.4 689.007   4
   0   6  -5 27860.5 750.979   2
   0   6  -6 2162.19 187.629   2
   0  -6   6 2201.19 171.791   4
   0   6  -6 2273.92 189.750   1
   0   6   6 2211.67 193.241   6
   0  -6  -6 2021.45 140.913   8
   0   6   6 2145.80 170.222   4
   0   6  -7 5958.55 327.427   2
   0  -6   7 6317.05 264.704   6
   0  -6  -7 6141.83 259.357   8
   0   6  -7 5444.71 349.487   5
   0  -6   7 5814.09 294.301   4
   0   6   7 5955.06 294.586   4
   0  -6  -7 6378.57 345.294   5
   0  -6   8 1286.92 123.216   6
   0  -6  -8 1403.74 123.753   8
   0  -6   8 1030.25 131.013   4
   0   6  -8 1218.77 173.147   5
   0   6   8 1319.15 144.987   4
   0   6   8 1428.37 153.485   6
   0  -6  -8 1102.78 152.192   5
   0  -6  -8 1452.36 93.8507   3
   0  -6  -9 816.002 139.146   5
   0   6   9 803.407 122.941   6
   0  -6   9 882.645 130.504   4
   0  -6  -9 758.131 96.1816   8
   0  -6  -9 955.554 83.6996   3
   0   6   9 662.795 114.848   4
   0  -6   9 952.689 110.923   6
   0   6  -9 722.471 143.462   5
   0  -6 -10 7504.07 273.245   3
   0   6 -10 7414.34 489.965   5
   0   6  10 6943.96 398.826   4
   0  -6  10 7338.87 408.045   4
   0  -6  10 7823.18 342.883   6
   0  -6 -10 7503.18 444.306   5
   0   6  10 8628.84 422.774   6
   0  -6  11 1274.35 170.481   4
   0   6  11 1453.22 178.863   4
   0   6 -11 1361.31 218.741   5
   0  -6 -11 1338.53 199.318   5
   0  -6  11 1219.11 135.543   6
   0   6  11 1209.08 169.631   6
   0  -6 -12 772.848 174.354   5
   0   6  12 1078.06 179.193   4
   0   6  12 1234.98 178.858   6
   0   6 -12 986.755 202.884   5
   0  -6  12 1220.70 183.971   4
   0   6 -13 107.643 71.5341   5
   0   6  13 213.661 80.0389   6
   0   6  13 262.456 98.8667   4
   0  -6 -13 219.657 105.890   5
   0  -6  13 209.154 92.7230   4
   0  -6 -14 118.364 82.9244   5
   0   6 -14 69.0250 68.6964   5
   0   6  14 101.752 67.3517   6
   0   6  14-32.6443 41.5177   4
   0  -6  14-2.92688 65.5538   4
   0   6 -15 66.8823 61.7260   5
   0  -6 -15 31.0809 71.3730   5
   0  -6  15 277.704 108.829   4
   0   6  15 108.573 75.0770   4
   0  -6  16 257.411 113.644   4
   0   6  16 504.368 146.282   4
   0   6 -16 695.975 203.392   5
   0  -6 -16 327.111 132.110   5
   0  -7   0 80.3807 35.6370   8
   0   7   0 74.0871 25.7224   2
   0   7   0 72.4417 33.8782   1
   0   7   1 10183.4 292.615   2
   0  -7   1 9971.89 305.994   2
   0  -7   1 9830.05 373.576   8
   0  -7  -1 9481.49 343.065   8
   0   7  -1 10112.6 320.123   2
   0   7  -1 9700.09 332.994   1
   0   7   2 31876.3 601.411   4
   0  -7   2 31656.6 601.513   4
   0  -7  -2 27889.3 711.896   8
   0   7  -2 26384.3 710.216   1
   0  -7   2 26625.4 688.562   2
   0   7  -2 25456.4 682.136   2
   0  -7   2 27052.4 769.487   8
   0   7  -3 24766.6 632.439   1
   0   7  -3 25380.3 617.147   2
   0  -7  -3 25275.4 593.012   8
   0   7  -4 3270.71 203.560   1
   0  -7   4 2731.06 149.605   4
   0   7  -4 3191.84 194.960   2
   0  -7   4 3313.32 212.427   7
   0  -7  -4 2866.92 162.577   8
   0   7  -5 64.8164 29.2407   2
   0  -7  -5 72.8405 33.0588   8
   0   7   5 9.60433 40.6454   6
   0   7  -5 105.193 44.7623   1
   0  -7   5 95.4271 42.9374   7
   0  -7   5 74.5514 40.2800   4
   0   7   5 38.6946 25.2670   4
   0   7   6 6249.44 286.989   4
   0   7   6 6487.18 330.131   6
   0  -7   6 7543.40 312.232   4
   0   7  -6 7721.07 354.804   2
   0  -7  -6 6516.66 275.797   8
   0  -7   6 8154.04 371.188   7
   0   7  -6 7206.93 342.347   1
   0   7  -7 2020.52 198.901   2
   0   7   7 1442.07 152.746   4
   0  -7   7 1795.30 188.447   7
   0  -7   7 1936.20 154.184   6
   0  -7  -7 1494.99 131.148   8
   0   7  -7 1650.45 176.401   1
   0  -7  -7 1825.29 190.271   5
   0   7   7 1787.00 185.557   6
   0  -7   7 1765.60 163.832   4
   0  -7  -8 49.1696 22.7762   3
   0  -7  -8 113.263 62.3334   5
   0   7   8 42.3113 38.5089   4
   0   7   8 45.0088 52.1160   6
   0  -7  -8 9.83732 26.9968   8
   0  -7   8 55.9667 31.4234   6
   0  -7   8 95.6018 54.9642   4
   0   7   9 12845.8 533.589   4
   0  -7  -9 12494.1 353.628   3
   0  -7   9 13478.0 471.728   6
   0  -7  -9 13258.3 581.565   5
   0  -7  -9 13389.3 457.463   8
   0  -7   9 12717.9 517.522   4
   0   7   9 11962.5 527.509   6
   0   7  10 2547.58 235.261   4
   0  -7  10 2784.40 240.285   4
   0  -7  10 2890.77 201.875   6
   0   7 -10 2936.52 304.249   5
   0  -7 -10 2378.14 251.441   5
   0   7  10 2947.13 254.468   6
   0  -7  11 140.220 75.9486   4
   0   7 -11 59.6976 65.1489   5
   0  -7 -11 182.537 87.7375   5
   0   7  11 175.745 70.8186   6
   0   7  11 34.2827 48.7108   4
   0   7 -12 44.5120 66.5031   5
   0  -7  12 123.473 64.7430   4
   0  -7 -12 248.321 102.186   5
   0   7  12 173.657 85.6408   6
   0   7  12 237.448 97.8881   4
   0   7  13 233.798 89.3821   6
   0   7  13 162.568 79.8832   4
   0  -7  13 158.237 83.2546   4
   0  -7 -13 159.104 89.8512   5
   0   7 -13 175.206 104.880   5
   0  -7 -14 1048.11 213.707   5
   0   7 -14 972.082 214.488   5
   0   7  14 765.877 163.111   4
   0  -7  14 1105.56 188.397   4
   0   7  15 247.716 109.447   4
   0  -7  15 89.3295 73.0471   4
   0  -7 -15 349.566 145.715   5
   0   7 -15 80.7407 99.8206   5
   0   7  16 78.4516 77.5543   4
   0  -7 -16-53.9036 66.4439   5
   0   8   0 2113.34 126.183   2
   0   8   0 1910.51 137.858   1
   0  -8   0 1873.34 151.878   8
   0  -8   1 4663.83 200.391   2
   0   8  -1 4895.42 214.885   2
   0  -8   1 4191.51 247.048   8
   0   8   1 4981.39 195.801   2
   0   8  -1 4541.34 223.634   1
   0  -8  -1 4772.42 243.678   8
   0   8  -2 43753.6 918.730   1
   0  -8  -2 43497.8 910.129   8
   0  -8   2 42697.9 859.284   2
   0  -8   2 42927.5 980.985   8
   0   8  -2 41108.7 865.327   2
   0  -8   3 12795.7 496.937   8
   0  -8   3 13118.8 345.572   4
   0   8  -3 12288.5 438.623   1
   0   8   3 13163.4 343.225   4
   0   8  -3 12312.2 421.554   2
   0  -8  -3 12231.6 411.235   8
   0  -8  -4 3739.73 202.843   8
   0   8   4 4350.33 189.859   4
   0   8  -4 3578.86 227.737   1
   0  -8   4 3671.34 238.334   7
   0  -8   4 3430.51 172.853   4
   0   8  -4 3603.74 216.466   2
   0  -8  -5 9724.80 351.924   8
   0  -8   5 9934.81 423.530   7
   0   8  -5 10221.4 410.895   2
   0   8   5 8824.60 333.632   4
   0  -8   5 8675.41 334.339   4
   0   8  -6 2206.33 192.753   1
   0   8   6 2197.33 165.911   4
   0  -8  -6 2284.56 155.104   8
   0  -8   6 2044.63 159.617   4
   0  -8   6 2083.60 190.368   7
   0   8  -6 2110.31 188.641   2
   0   8  -7-50.7454 50.0205   1
   0  -8   7 1.52707 32.6161   7
   0   8   7 86.6215 41.7419   4
   0  -8  -7-28.1664 37.2710   8
   0  -8   7-0.64149 29.2448   4
   0   8  -7 55.3680 33.6921   2
   0  -8  -7 48.1962 18.7209   3
   0  -8   8 2706.64 189.631   6
   0  -8   8 2348.36 195.982   4
   0   8   8 2375.24 198.939   4
   0  -8   8 2570.23 235.950   7
   0   8   8 2815.04 240.052   6
   0  -8  -8 2544.06 239.165   5
   0  -8  -8 2137.76 116.950   3
   0  -8  -8 2330.40 172.245   8
   0  -8  -9 5512.52 368.964   5
   0  -8   9 5440.89 358.655   7
   0  -8  -9 4999.12 195.076   3
   0  -8   9 5959.89 292.812   6
   0   8   9 5607.03 323.451   4
   0  -8  -9 4718.92 268.059   8
   0  -8   9 5049.02 319.438   4
   0   8   9 6193.47 368.928   6
   0  -8  10 257.125 74.3061   4
   0  -8 -10 209.186 82.6417   5
   0  -8 -10 286.548 65.9096   8
   0   8  10 355.350 104.506   6
   0   8  10 214.179 76.8423   4
   0  -8  10 260.534 63.1847   6
   0  -8 -11 1289.61 196.034   5
   0   8  11 1494.80 194.947   6
   0   8  11 1375.16 176.986   4
   0  -8  11 1108.34 165.110   4
   0  -8  12 817.930 149.650   4
   0   8  12 580.819 131.502   4
   0  -8 -12 1034.76 187.991   5
   0   8  13 451.741 122.265   4
   0  -8  13 461.116 113.803   4
   0  -8 -13 540.636 147.807   5
   0  -8 -14-80.0758 82.8046   5
   0   8  14-41.8377 58.2818   4
   0  -8  14 81.3639 77.0083   4
   0   8  15 416.446 131.899   4
   0  -8  15 206.953 91.9579   4
   0  -8 -15 295.099 143.813   5
   0   8  16 139.885 87.4777   4
   0  -8  16 186.347 95.8526   4
   0   9   0 25.3698 21.1837   2
   0  -9   0 22.6343 27.4088   8
   0   9   0 8.19714 22.8146   1
   0   9  -1 18684.5 512.691   2
   0  -9  -1 17558.2 556.563   8
   0   9   1 17770.8 474.046   2
   0   9  -1 17413.4 531.383   1
   0  -9   1 17957.2 594.919   8
   0  -9   1 18478.8 487.684   2
   0   9   1 16120.3 512.364   1
   0   9  -2 2606.42 181.489   1
   0  -9  -2 1999.17 160.895   8
   0  -9   2 3060.47 101.445   4
   0   9  -2 2608.50 164.879   2
   0  -9   2 2366.11 194.494   8
   0  -9  -3 10227.9 376.000   8
   0   9   3 9620.35 271.461   4
   0   9  -3 9227.02 380.631   1
   0  -9   3 9843.71 440.989   8
   0   9  -3 9539.26 366.506   2
   0  -9  -4 2537.35 175.630   8
   0  -9   4 2385.83 140.228   4
   0   9   4 2913.09 149.514   4
   0  -9   4 2511.34 218.557   8
   0   9  -4 2248.26 185.913   1
   0   9  -4 2363.26 180.227   2
   0  -9   5 67111.8 1432.03   4
   0   9  -5 68229.5 1575.61   1
   0  -9  -5 69767.3 1478.87   8
   0  -9   5 71607.7 1616.42   7
   0   9   5 73658.9 1443.31   4
   0  -9   6 11325.1 416.518   4
   0   9   6 12437.6 422.661   4
   0  -9   6 12151.4 515.386   7
   0   9  -6 11949.1 488.347   2
   0   9  -6 11812.4 501.195   1
   0  -9  -6 11020.2 410.753   8
   0   9  -7 4558.04 296.644   1
   0  -9   7 4688.28 259.897   4
   0  -9   7 4537.29 309.559   7
   0  -9  -7 3799.23 233.736   8
   0  -9  -7 4114.94 173.966   3
   0   9   7 4759.51 260.223   4
   0   9  -7 4500.28 296.485   2
   0  -9  -8 8449.00 262.190   3
   0  -9  -8 9499.56 481.770   5
   0  -9   8 8475.45 390.107   4
   0   9  -8 8631.17 438.808   1
   0   9   8 8750.65 394.420   4
   0   9  -8 9140.54 455.945   2
   0  -9  -8 8128.45 349.991   8
   0  -9   8 8971.26 381.571   6
   0  -9   8 8219.61 441.971   7
   0   9   9 2891.67 238.049   4
   0  -9  -9 2542.69 191.624   8
   0  -9   9 2534.88 224.658   4
   0  -9   9 2396.36 245.056   7
   0  -9  -9 3046.12 279.532   5
   0  -9   9 2689.05 201.525   6
   0  -9 -10 55.3942 46.4920   5
   0   9  10-41.5417 38.5123   4
   0  -9  10 0.43778 59.5920   7
   0  -9 -10 21.6848 32.8066   8
   0  -9  10-8.87256 36.1057   4
   0  -9 -11-14.7528 54.6784   5
   0  -9  11 4.39117 54.4117   4
   0  -9  11-23.7092 42.0676   7
   0   9  11-16.5837 45.3709   4
   0  -9 -11 164.601 53.8888   8
   0  -9  12 140.127 85.2383   7
   0  -9  12 28.1351 53.4095   4
   0   9  12-23.1892 53.8505   4
   0  -9 -12 7.11736 50.6819   5
   0  -9  13 88.4846 69.8057   7
   0  -9  13 185.712 81.5489   4
   0   9  13 113.457 66.3490   4
   0  -9 -13 83.0606 83.7995   5
   0  -9 -14 171.538 95.5817   5
   0   9  14 273.496 104.697   4
   0  -9  14 358.622 117.432   4
   0  -9  14 351.430 105.352   7
   0  -9  15 624.249 158.686   7
   0   9  15 595.410 158.968   4
   0  -9  15 904.819 181.970   4
   0  -9 -15 814.308 200.369   5
   0   9  16 65.2749 63.6011   4
   0  -9  16-43.9863 70.5344   4
   0 -10   0 2311.62 186.128   8
   0  10   0 1966.11 155.737   1
   0  10   0 2464.12 155.619   2
   0 -10  -1 27020.8 765.936   8
   0  10   1 27122.2 660.306   2
   0 -10   1 26885.7 799.933   8
   0  10  -1 25460.4 724.253   1
   0  10  -1 28205.1 705.057   2
   0  10   1 25844.0 717.104   1
   0  10  -2 290.180 60.4508   1
   0  10   2 186.894 21.7591   4
   0 -10  -2 384.908 74.3097   8
   0  10   2 244.391 47.6674   2
   0 -10   2 260.823 27.8159   4
   0 -10   2 208.400 65.8455   8
   0  10  -2 307.299 61.2599   2
   0  10   3 473.795 48.0021   4
   0 -10  -3 553.342 87.0237   8
   0 -10   3 385.282 43.7778   4
   0  10  -3 547.891 85.9339   2
   0 -10   3 423.082 88.4999   8
   0  10  -3 519.173 88.3193   1
   0 -10   4 1514.16 174.145   8
   0  10  -4 1547.70 150.393   2
   0 -10  -4 1401.65 135.895   8
   0  10  -4 1567.11 160.454   1
   0 -10   4 1687.95 113.543   4
   0  10   4 1728.48 111.445   4
   0  10  -5 3726.22 250.310   2
   0  10  -5 4197.79 281.343   1
   0 -10  -5 3978.87 237.698   8
   0 -10   5 3767.35 201.970   4
   0 -10   5 4439.44 329.394   8
   0  10   5 3940.50 203.555   4
   0 -10   6 114.161 43.3198   4
   0  10   6 125.710 45.3065   4
   0  10  -6 135.227 50.9025   2
   0 -10  -6 99.9847 40.9122   8
   0  10  -6 43.3175 34.9655   1
   0 -10   6 67.5193 41.1448   7
   0 -10   7 195.982 74.0234   7
   0  10  -7 465.025 105.248   2
   0  10  -7 394.204 110.601   1
   0 -10   7 320.799 75.4044   4
   0 -10  -7 424.767 78.2556   8
   0  10   7 458.107 87.7057   4
   0  10  -8 23234.4 781.501   1
   0 -10   8 22182.4 700.127   4
   0  10  -8 22561.8 782.130   2
   0 -10   8 23240.4 807.247   7
   0 -10  -8 20741.5 641.987   8
   0 -10  -8 19711.3 501.744   3
   0  10   8 22594.1 691.512   4
   0 -10   9 8729.28 426.736   4
   0  10   9 8783.24 419.862   4
   0 -10  -9 8707.43 494.738   5
   0 -10   9 8845.61 488.439   7
   0 -10   9 8760.54 394.430   6
   0 -10  -9 8549.46 382.292   8
   0 -10 -10 1444.51 152.471   8
   0  10  10 1496.99 178.881   4
   0 -10  10 1589.92 182.336   4
   0 -10  10 1765.68 221.424   7
   0 -10 -10 1692.91 217.729   5
   0 -10  11 58.2696 51.9667   7
   0 -10  11 35.6590 51.6458   4
   0 -10 -11 25.7004 29.7652   8
   0 -10 -11-62.9261 65.1523   5
   0  10  11 26.4178 43.3585   4
   0  10  12 2029.66 229.435   4
   0 -10  12 2369.15 274.136   7
   0 -10  12 2196.84 242.290   4
   0 -10 -12 2498.74 296.951   5
   0  10  13 131.198 71.7783   4
   0 -10  13 148.756 84.5870   4
   0 -10  13 154.320 85.1049   7
   0 -10  14 72.1349 71.1699   7
   0  10  14 50.0940 56.1939   4
   0 -10  14 50.4966 69.1605   4
   0 -10 -14 93.1043 85.5058   5
   0  10  15 173.659 91.6774   4
   0 -10 -15 150.116 98.5222   5
   0 -10  15 101.113 65.4016   4
   0  10  16 87.9781 73.3696   4
   0 -10  16 228.317 104.239   4
   0  11   0 124.652 41.0760   2
   0 -11   0 208.661 70.3539   8
   0  11   0 95.8677 43.7132   1
   0  11   1 7503.81 292.502   2
   0  11  -1 7111.31 334.187   1
   0  11  -1 8600.76 334.448   2
   0 -11   1 7897.35 390.344   8
   0  11   1 7353.30 336.353   1
   0 -11  -1 7402.79 363.773   8
   0  11  -2 3002.88 218.117   1
   0 -11   2 3041.20 247.131   8
   0  11  -2 2613.37 183.377   2
   0 -11  -2 2885.40 212.353   8
   0  11   2 2603.38 162.231   2
   0 -11  -3 11722.2 454.958   8
   0  11  -3 10916.2 427.868   2
   0 -11   3 12838.5 311.876   4
   0  11   3 11577.6 299.219   4
   0 -11   3 11490.1 514.955   8
   0  11  -3 11244.6 459.969   1
   0 -11  -4 10543.4 412.818   8
   0  11  -4 9899.85 410.839   2
   0 -11   4 9891.79 484.007   8
   0  11   4 8701.17 285.547   4
   0 -11   4 8469.89 283.521   4
   0  11  -4 9147.89 423.831   1
   0  11  -5 4417.75 276.364   2
   0 -11   5 4228.63 315.930   8
   0 -11  -5 4249.18 255.618   8
   0 -11   5 5293.92 233.984   4
   0  11   5 4182.19 204.256   4
   0  11  -5 4476.85 293.224   1
   0 -11   6 5.09895 55.3128   8
   0  11  -6 109.237 58.1820   1
   0  11  -6 76.1777 51.1276   2
   0 -11  -6 94.3151 44.3143   8
   0  11   6 92.5472 42.1491   4
   0 -11   6 108.246 44.3542   4
   0 -11   7 13291.2 597.405   7
   0 -11   7 14147.5 651.311   8
   0 -11  -7 13552.1 492.897   8
   0  11   7 13670.7 482.249   4
   0  11  -7 13318.1 579.218   1
   0  11  -7 13909.2 577.669   2
   0 -11   7 14038.8 491.876   4
   0  11  -8 2448.95 243.520   2
   0  11  -8 1998.41 220.805   1
   0  11   8 2187.60 188.969   4
   0 -11   8 2432.46 198.765   4
   0 -11   8 2361.41 251.176   7
   0 -11  -8 2069.42 178.580   8
   0 -11  -9 1067.95 131.707   8
   0  11   9 919.282 133.432   4
   0 -11  -9 1129.67 177.885   5
   0 -11   9 1048.93 176.668   7
   0 -11   9 1140.62 146.118   4
   0 -11   9 1246.85 146.139   6
   0 -11  10 2312.60 219.800   4
   0 -11  10 2168.66 252.131   7
   0 -11 -10 2108.46 187.385   8
   0 -11 -10 2242.04 264.477   5
   0  11  10 1915.23 199.929   4
   0 -11  11 901.073 172.970   7
   0  11  11 658.982 131.737   4
   0 -11 -11 805.043 165.881   5
   0 -11  11 790.093 143.106   4
   0 -11  12 2014.69 232.418   4
   0  11  12 1766.78 213.424   4
   0 -11 -12 1697.64 249.553   5
   0 -11  12 1712.30 238.936   7
   0 -11  13 69.4230 57.3653   4
   0 -11  13 162.083 86.9195   7
   0  11  13 127.774 67.8281   4
   0 -11 -13 127.965 80.3013   5
   0 -11  14 514.224 137.905   4
   0  11  14 906.743 168.624   4
   0 -11  14 702.837 170.041   8
   0 -11 -14 570.726 165.380   5
   0  11  15-86.4250 76.0904   4
   0 -11  15 50.3662 71.8893   4
   0 -11 -15 96.8033 94.9997   5
   0  11  16 8.75213 59.5655   4
   0 -11  16 8.64681 75.2019   4
   0  12   0 2326.18 187.589   1
   0 -12   0 2453.56 211.791   8
   0  12   0 2657.79 177.252   2
   0  12   1 186.088 47.9879   2
   0 -12   1 224.177 76.8610   8
   0 -12  -1 161.123 47.0165   8
   0  12   1 203.333 61.3531   1
   0  12  -1 229.239 57.6962   1
   0  12  -1 185.217 48.2941   2
   0  12   2 750.837 88.9594   2
   0  12  -2 637.989 102.342   1
   0  12  -2 525.781 83.8612   2
   0 -12   2 439.542 105.608   8
   0  12   2 776.907 109.898   1
   0 -12  -2 755.161 113.638   8
   0  12  -3 1408.55 155.743   1
   0 -12   3 1557.30 80.5427   4
   0  12  -3 1265.69 135.587   2
   0 -12   3 1255.08 165.913   8
   0  12   3 1107.84 65.8496   4
   0 -12  -3 1666.35 163.906   8
   0 -12  -4 1127.90 141.223   8
   0 -12   4 1588.71 198.299   8
   0 -12   4 1266.20 93.1972   4
   0  12  -4 1262.51 146.634   2
   0  12  -4 1341.10 158.378   1
   0 -12   5 9708.23 509.141   8
   0 -12  -5 10187.2 428.223   8
   0  12  -5 10017.5 439.471   2
   0 -12   5 8834.17 320.368   4
   0  12   5 9784.18 329.115   4
   0  12  -5 10201.8 480.606   1
   0  12  -6 12014.1 546.489   1
   0 -12   6 12787.2 621.311   8
   0 -12   6 10566.4 391.130   4
   0  12  -6 10817.3 493.317   2
   0 -12  -6 10266.7 441.827   8
   0  12   6 9830.54 373.124   4
   0 -12   7 25938.8 955.214   8
   0  12  -7 26135.0 888.900   1
   0  12  -7 27965.9 878.408   2
   0 -12   7 26608.6 748.345   4
   0 -12  -7 26148.6 776.979   8
   0  12   7 24535.4 717.398   4
   0 -12   8 2934.03 302.129   8
   0 -12   8 2994.51 294.370   7
   0  12   8 2585.67 203.851   4
   0 -12   8 2661.86 210.390   4
   0  12  -8 2644.19 254.609   2
   0 -12  -8 2357.49 208.415   8
   0  12  -8 2634.55 258.189   1
   0  12  -9 530.236 123.181   1
   0  12   9 775.072 121.236   4
   0 -12   9 809.834 124.147   4
   0 -12  -9 796.486 162.618   5
   0 -12  -9 810.835 118.488   8
   0 -12   9 643.702 152.941   8
   0 -12   9 987.721 173.637   7
   0 -12  10 65.8126 71.5126   7
   0 -12 -10 133.977 55.1471   8
   0 -12  10 57.1910 47.4911   8
   0 -12  10 24.0009 40.8642   4
   0  12  10 92.3660 54.0264   4
   0 -12  11 269.997 102.505   7
   0 -12 -11 395.596 114.686   5
   0 -12  11 478.862 105.996   4
   0 -12  11 449.757 123.563   8
   0  12  11 438.495 104.836   4
   0  12  12 870.806 157.833   4
   0 -12  12 875.574 180.285   7
   0 -12 -12 892.862 187.901   5
   0 -12  12 1039.18 205.302   8
   0 -12  12 919.673 159.213   4
   0  12  13 702.907 151.874   4
   0 -12  13 563.315 152.273   7
   0 -12 -13 577.474 158.307   5
   0 -12  13 480.432 134.251   8
   0 -12  13 687.263 143.796   4
   0 -12  14 159.697 87.6959   4
   0  12  14 45.7358 67.7974   4
   0 -12  14 178.972 87.2709   8
   0 -12 -14 147.821 89.2125   5
   0  12  15 252.163 113.016   4
   0 -13   0 240.458 81.2206   8
   0  13   0 155.867 55.4288   1
   0  13   0 184.889 54.2475   2
   0  13   1 4488.52 237.063   2
   0  13  -1 4072.08 239.268   2
   0  13   1 4105.73 263.224   1
   0 -13   1 4185.67 296.272   8
   0  13  -1 4069.93 266.281   1
   0 -13  -1 4157.20 286.672   8
   0  13  -2-15.1397 47.4223   1
   0  13   2-13.6903 33.9867   1
   0  13  -2 43.4666 27.9741   2
   0 -13  -2-0.39336 34.9325   8
   0 -13   2 39.3017 44.6110   8
   0  13   2 63.2611 35.2295   2
   0 -13  -3 6078.69 331.189   8
   0  13  -3 6035.42 306.962   2
   0  13   3 6135.65 272.297   2
   0  13  -3 5758.68 331.009   1
   0 -13   3 5410.95 362.387   8
   0 -13   4 4128.47 166.779   4
   0  13  -4 4682.63 283.475   2
   0 -13   4 4036.23 323.648   8
   0  13   4 4228.24 167.380   4
   0  13  -4 4120.99 293.440   1
   0  13   5 7021.50 268.695   4
   0  13  -5 8696.01 443.342   1
   0  13  -5 7426.58 386.037   2
   0 -13   5 8117.55 473.604   8
   0 -13  -5 8518.88 402.272   8
   0 -13   5 8071.02 285.359   4
   0 -13   6 60.0381 30.3371   4
   0  13   6 130.893 45.2565   4
   0  13  -6 338.470 114.298   1
   0 -13  -6-37.8240 56.8553   8
   0  13  -6 331.209 94.5527   2
   0 -13   6 77.8153 70.6326   8
   0  13  -7 11528.6 529.503   2
   0  13   7 10233.7 403.504   4
   0  13  -7 12004.3 568.604   1
   0 -13   7 11381.6 603.096   8
   0 -13   7 11486.4 429.258   4
   0 -13  -7 11286.9 472.309   8
   0 -13   8 6459.38 454.170   8
   0  13   8 5306.03 295.319   4
   0 -13  -8 6060.90 337.968   8
   0 -13   8 6432.08 330.059   4
   0  13  -8 6715.45 410.721   2
   0  13  -8 5785.19 399.611   1
   0 -13  -9 240.574 71.5079   8
   0 -13   9 284.575 108.514   8
   0 -13   9 206.455 60.2433   4
   0  13   9 199.160 64.4630   4
   0  13  -9 59.4912 65.7962   1
   0 -13  10 573.532 158.313   8
   0 -13  10 263.090 120.814   7
   0 -13  10 390.622 93.8574   4
   0  13  10 266.736 78.9621   4
   0 -13 -10 274.356 81.1158   8
   0 -13 -10 423.616 136.293   5
   0 -13 -11 253.694 99.9473   5
   0 -13  11 202.401 100.547   7
   0  13  11 238.146 71.4945   4
   0 -13  11 339.951 120.034   8
   0 -13 -12 462.379 143.287   5
   0  13  12 321.078 103.005   4
   0 -13  12 568.000 146.483   8
   0 -13  12 321.094 117.456   7
   0 -13  13 1027.59 200.933   8
   0  13  13 1350.69 196.514   4
   0 -13 -13 1112.89 220.745   5
   0 -13  14 325.086 107.594   8
   0 -13 -14 430.271 143.497   5
   0  14   0 4722.27 293.317   1
   0  14   0 4513.83 253.111   2
   0 -14   0 4968.03 330.742   8
   0 -14  -1 509.147 110.552   8
   0  14   1 565.580 81.7770   2
   0  14  -1 493.987 82.0594   2
   0  14   1 531.981 101.285   1
   0 -14   1 614.368 118.720   8
   0  14  -1 542.882 101.323   1
   0  14   2 1964.20 189.005   1
   0  14  -2 2374.10 213.169   1
   0  14   2 1997.63 156.864   2
   0  14  -2 2164.02 182.116   2
   0 -14   2 2367.60 236.096   8
   0 -14  -2 1978.08 200.755   8
   0 -14   3 11243.7 555.554   8
   0  14   3 11043.6 491.599   1
   0  14   3 11307.1 414.816   2
   0 -14  -3 10541.5 487.612   8
   0  14  -3 11271.5 463.621   2
   0  14  -3 11548.0 509.595   1
   0  14   4 1494.45 84.8009   4
   0 -14  -4 1978.63 192.493   8
   0  14  -4 1786.84 195.745   1
   0  14  -4 1878.25 181.636   2
   0 -14   4 1974.93 230.884   8
   0 -14  -5 2611.78 226.070   8
   0  14  -5 2806.69 232.597   2
   0  14  -5 2766.63 257.540   1
   0  14   5 2301.41 134.435   4
   0 -14   5 2766.68 276.596   8
   0 -14   6 183.531 95.6151   8
   0  14   6 126.265 39.6539   4
   0 -14  -6 44.0734 37.0951   8
   0  14  -6 117.372 79.1201   1
   0  14  -6 193.614 88.8640   2
   0  14  -7 8394.27 450.642   2
   0  14   7 5735.42 291.368   4
   0 -14   7 9726.64 569.125   8
   0  14  -7 8407.76 483.097   1
   0 -14  -7 7142.12 381.509   8
   0 -14  -8 41.4407 42.4730   8
   0  14   8 31.5112 31.7097   4
   0  14  -8 2.79608 41.8287   2
   0  14  -8 21.8993 46.2993   1
   0 -14  -9 3264.22 257.768   8
   0 -14   9 3777.39 361.590   8
   0  14  -9 3539.13 322.276   1
   0 -14  10 2561.48 301.101   8
   0 -14 -10 2024.04 267.662   5
   0 -14  11 654.939 170.438   8
   0 -14 -11 510.931 147.840   5
   0 -14 -12 59.6726 74.8326   5
   0 -14  12 41.4718 61.0599   8
   0 -14  13-48.7192 76.9766   8
   0 -14 -13-18.7816 57.1744   5
   0 -14  14 303.353 122.305   8
   0  15   0 195.157 56.9400   2
   0  15   0 211.929 72.2504   1
   0 -15   0 196.736 73.8388   8
   0  15  -1 29.5997 29.5494   2
   0  15   1 75.1763 40.6833   2
   0  15   1 37.8609 35.7868   1
   0 -15   1 133.312 72.0221   8
   0  15  -1 23.2821 33.2882   1
   0 -15  -1 38.1261 39.9390   8
   0 -15  -2 411.455 99.5961   8
   0  15  -2 254.350 78.1722   1
   0  15   2 374.529 71.4855   2
   0 -15   2 425.581 110.193   8
   0  15   2 293.873 82.1330   1
   0  15  -2 312.882 72.2153   2
   0  15  -3 3163.97 237.289   2
   0  15   3 3176.95 255.080   1
   0  15   3 2931.15 203.780   2
   0 -15   3 3361.01 304.800   8
   0  15  -3 3116.83 263.390   1
   0 -15  -3 3642.77 281.203   8
   0  15   4 1691.45 153.942   2
   0 -15  -4 1692.65 187.174   8
   0  15  -4 2166.74 198.664   2
   0 -15   4 1846.47 230.301   8
   0  15  -4 1837.35 206.028   1
   0 -15   5 10741.3 591.625   8
   0  15  -5 10697.9 536.041   1
   0  15  -5 10520.5 482.742   2
   0 -15  -5 10174.3 487.986   8
   0 -15   6 6879.39 473.016   8
   0 -15  -6 6643.74 379.422   8
   0  15  -6 6731.08 395.260   2
   0  15  -6 6121.55 410.312   1
   0 -15  -7 2801.47 239.182   8
   0 -15   7 2911.54 314.903   8
   0  15  -7 2718.86 286.827   1
   0  15  -7 2996.57 273.590   2
   0  15  -8 191.020 68.9136   1
   0 -15  -8 179.449 58.3167   8
   0  15  -8 129.372 60.2144   2
   0 -15   8 145.625 100.162   8
   0 -15   9 1947.87 263.853   8
   0  15  -9 1447.02 210.508   1
   0 -15  -9 1632.56 182.842   8
   0  15 -10 133.071 79.4085   1
   0 -15 -10 348.297 118.561   5
   0 -15  10 165.694 85.4544   8
   0 -15  11-36.3444 69.1889   8
   0 -15 -11 109.313 100.390   5
   0 -15 -12 1415.15 241.145   5
   0 -15  12 1631.11 257.303   8
   0 -15 -13 128.555 109.683   5
   0 -15  13 71.4535 81.5170   8
   0 -16   0 2167.32 233.801   8
   0  16   0 2426.51 193.439   2
   0  16   0 2484.98 226.894   1
   0  16  -1 1624.74 158.990   2
   0  16   1 1742.16 188.265   1
   0  16  -1 1525.36 185.507   1
   0  16   1 1535.65 149.515   2
   0 -16   1 1399.01 190.835   8
   0 -16  -1 1280.33 179.348   8
   0 -16   2 280.907 90.1067   8
   0 -16  -2 338.883 94.9395   8
   0  16   2 341.577 68.9436   2
   0  16  -2 332.673 95.5658   1
   0  16   2 227.894 71.4829   1
   0  16  -2 292.417 72.1858   2
   0 -16  -3 1179.51 172.420   8
   0  16   3 1711.78 208.747   1
   0  16  -3 1514.35 227.498   1
   0  16   3 885.392 116.155   2
   0  16  -3 1489.75 177.938   2
   0 -16   3 1117.47 198.670   8
   0  16   4 402.402 98.4484   1
   0 -16   4 512.379 128.047   8
   0  16   4 277.344 68.6591   2
   0  16  -4 281.462 82.6274   1
   0  16  -4 391.611 92.5267   2
   0 -16  -4 309.462 89.7679   8
   0  16  -5 271.747 106.044   1
   0 -16   5 381.832 120.626   8
   0  16  -5 422.747 101.438   2
   0 -16  -5 402.835 109.182   8
   0  16  -6 425.948 107.939   2
   0  16  -6 212.544 92.5920   1
   0 -16  -6 327.968 84.8869   8
   0 -16   6 483.567 141.190   8
   0  16  -7 909.286 149.399   2
   0 -16   7 752.053 166.618   8
   0 -16  -7 956.376 146.343   8
   0  16  -7 896.479 166.977   1
   0 -16  -8 3466.31 279.699   8
   0  16  -8 3913.72 326.249   2
   0 -16   8 4368.21 400.695   8
   0  16  -8 3741.34 348.107   1
   0 -16  -9 1588.87 183.943   8
   0 -16   9 1286.08 225.639   8
   0  16  -9 1185.02 196.348   1
   0  16 -10 37.4742 68.0771   1
   0 -16  10 59.7078 88.7742   8
   0 -16 -10 52.5902 71.4738   5
   0 -16 -11 742.878 178.277   5
   0 -16  11 706.426 169.772   8
   0 -16 -12-51.1938 72.0259   5
   0 -16  12 131.891 93.3058   8
   0  17   0 301.938 96.3290   1
   0 -17   0 325.433 110.506   8
   0  17   1 1203.20 160.652   1
   0 -17   1 916.697 165.751   8
   0  17  -1 1240.76 171.749   1
   0 -17  -1 937.630 161.932   8
   0  17  -2 131.562 66.1058   1
   0  17   2 27.7729 41.9866   1
   0 -17   2 88.9087 76.8440   8
   0 -17  -2 156.292 72.0777   8
   0  17  -2 133.878 47.4087   2
   0  17  -3 2402.63 211.091   2
   0 -17  -3 2514.81 245.770   8
   0  17   3 2114.82 223.346   1
   0 -17   3 2087.69 253.611   8
   0  17  -3 2168.91 234.138   1
   0  17   4 1657.42 198.963   1
   0 -17  -4 1627.18 198.890   8
   0  17  -4 1262.25 184.606   1
   0 -17   4 1366.36 209.474   8
   0  17  -4 1415.05 166.707   2
   0  17   5 1392.17 195.414   1
   0 -17  -5 1342.21 184.019   8
   0 -17   5 1983.73 262.248   8
   0  17  -5 1652.86 191.981   2
   0  17  -5 1567.09 208.343   1
   0 -17  -6 2323.92 235.140   8
   0  17  -6 2408.78 238.388   2
   0  17  -6 2429.80 268.703   1
   0 -17   6 2847.70 318.180   8
   0  17  -7 1156.03 176.488   2
   0 -17   7 1066.81 206.394   8
   0  17  -7 1242.49 204.266   1
   0 -17  -7 1157.70 167.065   8
   0  17  -8-73.8361 83.7006   1
   0 -17  -8 23.4899 34.7750   8
   0  17  -8 85.3129 65.7883   2
   0 -17   8 72.7044 72.0061   8
   0  17  -9 791.905 166.907   1
   0 -17   9 952.043 203.758   8
   0  17 -10 493.365 137.286   1
   0 -17 -10 387.946 146.794   5
   0 -17  10 177.952 106.002   8
   0 -17  11 153.558 90.0356   8
   0 -17 -11 18.8414 62.8295   5
   0 -17 -12 60.9143 64.8694   5
   0  18   0 7017.39 422.953   1
   0 -18   0 6952.90 457.184   8
   0  18   1 992.840 158.593   1
   0 -18   1 800.427 155.362   8
   0 -18  -1 871.059 160.727   8
   0  18  -1 880.988 155.741   1
   0  18   2 767.258 139.839   1
   0 -18   2 372.800 109.506   8
   0 -18  -2 665.153 136.199   8
   0  18  -2 604.119 130.953   1
   0  18  -3 1175.17 181.780   1
   0 -18   3 1240.46 202.086   8
   0  18   3 1180.71 173.318   1
   0 -18  -3 1338.29 188.489   8
   0 -18   4 1488.41 225.451   8
   0  18  -4 1298.44 195.257   1
   0 -18  -4 1429.43 198.110   8
   0  18   4 1103.12 164.200   1
   0  18  -5 3237.74 309.655   1
   0 -18   5 3157.86 334.844   8
   0  18   5 3151.80 289.425   1
   0 -18  -5 3501.68 302.591   8
   0 -18   6 336.406 115.033   8
   0  18   6 225.161 86.3808   1
   0  18  -6 135.447 78.5335   1
   0 -18  -6 227.112 84.6037   8
   0 -18   7 260.926 107.559   8
   0  18  -7 419.361 121.437   1
   0 -18  -7 173.408 69.3334   8
   0 -18  -8 539.973 121.800   8
   0  18  -8 510.719 143.077   1
   0 -18   8 597.898 163.077   8
   0 -18   9 845.892 193.924   8
   0  18  -9 782.638 168.620   1
   0 -18  10 2.11540 56.1820   8
   0  18 -10 28.2214 70.3479   1
   0 -18 -10 101.977 87.2135   5
   0 -18 -11 141.429 108.829   5
   0  19   0 468.251 119.492   1
   0 -19   0 423.220 118.981   8
   0  19   1 1611.69 205.661   1
   0 -19   1 2189.13 275.692   8
   0  19  -1 1936.88 226.212   1
   0 -19  -1 1924.13 239.745   8
   0 -19   2 108.951 83.3218   8
   0  19  -2 3.71731 50.9491   1
   0 -19  -2-49.8975 56.8118   8
   0  19   2-44.3141 43.7955   1
   0  19   3 2331.75 246.845   1
   0 -19  -3 2140.50 249.578   8
   0  19  -3 2165.25 254.990   1
   0 -19   3 2276.07 279.132   8
   0  19   4 1676.92 214.465   1
   0 -19  -4 1370.88 200.943   8
   0  19  -4 1232.79 209.693   1
   0 -19   4 1354.48 231.096   8
   0 -19   5 475.571 137.355   8
   0 -19  -5 609.670 134.832   8
   0  19  -5 417.190 124.775   1
   0  19   5 548.463 128.747   1
   0  19  -6 2204.50 271.012   1
   0 -19  -6 2231.66 245.807   8
   0 -19   6 2044.52 283.257   8
   0  19   6 2235.74 250.002   1
   0  19  -7 623.929 153.150   1
   0  19   7 444.348 138.176   1
   0 -19  -7 471.675 120.075   8
   0 -19   7 409.002 141.120   8
   0  19  -8 2301.48 290.031   1
   0 -19   8 2328.25 313.981   8
   0  19  -9-86.3676 78.1756   1
   0 -20   0 759.700 166.500   8
   0  20   0 635.432 135.527   1
   0 -20   1 1021.00 191.154   8
   0 -20  -1 967.735 173.951   8
   0  20  -1 1083.04 175.043   1
   0  20   1 1050.39 166.511   1
   0 -20   2 338.624 131.293   8
   0  20   2 191.118 81.3789   1
   0 -20  -2 267.196 103.587   8
   0  20  -2 240.748 96.2600   1
   0  20   3 2.42800 60.8069   1
   0 -20   3 170.438 102.119   8
   0  20  -3 133.916 75.1713   1
   0 -20  -3 184.562 88.5920   8
   0 -20   4 1248.15 226.005   8
   0  20  -4 910.284 178.432   1
   0 -20  -4 1160.70 193.709   8
   0  20   4 747.582 150.454   1
   0 -20   5 689.255 169.319   8
   0 -20  -5 847.442 165.347   8
   0  20  -5 683.332 152.102   1
   0  20   5 471.983 123.820   1
   0  20   6 120.790 88.2222   1
   0 -20   6-59.6769 64.3815   8
   0  20  -6 76.1556 62.4655   1
   0 -20  -6 47.0913 54.2546   8
   0  20   7 82.4288 81.8683   1
   0 -20   7-114.510 97.4108   8
   0  20  -7 36.5003 69.7881   1
   0 -20  -7-1.86170 54.7935   8
   0  20   8 291.598 118.531   1
   0 -21   0 323.786 121.672   8
   0  21   0 344.219 118.156   1
   0  21  -1 1357.55 203.996   1
   0 -21   1 996.848 193.509   8
   0  21   1 855.554 165.105   1
   0 -21  -1 1213.91 207.008   8
   0 -21  -2 350.926 119.408   8
   0  21  -2 201.527 87.9836   1
   0 -21   2 198.100 111.940   8
   0  21   2 395.617 117.653   1
   0  21   3 692.360 141.521   1
   0 -21   3 886.565 192.355   8
   0 -21  -3 652.206 153.680   8
   0  21  -3 722.163 166.811   1
   0 -21  -4 96.2961 73.6241   8
   0 -21   4 225.892 120.854   8
   0  21  -4-9.87114 47.8023   1
   0  21   4 122.231 83.1344   1
   0  21  -5 1435.82 228.177   1
   0  21   5 1082.79 193.316   1
   0 -21  -5 1313.19 205.143   8
   0 -21   5 1305.81 236.836   8
   0  21  -6 533.371 137.748   1
   0 -21  -6 544.090 131.265   8
   0  21   6 821.128 161.781   1
   0  21   7 654.144 152.850   1
   0  22   0 433.170 124.521   1
   0 -22   0 515.574 143.442   8
   0  22   1 167.253 86.6699   1
   0 -22  -1 110.673 78.8935   8
   0 -22   1-25.5943 79.4488   8
   0  22  -1 110.553 61.1417   1
   0  22   2 1126.22 186.628   1
   0  22  -2 1535.47 225.186   1
   0 -22   2 1125.84 219.578   8
   0 -22  -2 1226.67 210.377   8
   0  22  -3 1294.31 207.309   1
   0 -22  -3 1071.00 189.896   8
   0  22   3 1011.39 183.202   1
   0  22   4 62.4098 61.4019   1
   0 -22  -4 125.232 79.6567   8
   0  22  -4 40.4658 71.7370   1
   0 -22  -5 65.7317 55.5270   8
   0  22   5 131.928 81.8515   1
   0  22   6 286.904 104.126   1
   0 -22  -6 103.302 55.0134   8
   0  23   0 108.280 69.8121   1
   0  23  -1 687.587 158.142   1
   0  23   1 937.021 181.761   1
   0  23  -2 154.625 91.0983   1
   0  23   2 32.7903 54.4853   1
   0 -23  -3 375.498 123.218   8
   0  23   3 287.865 104.479   1
   0 -23  -4 553.308 148.392   8
   0  23   4 623.330 145.371   1
   0 -23  -5 493.697 140.308   8
   1   0 -16 95.8308 89.6056   5
  -1   0  16 130.348 65.9239   4
   1   0 -15-15.7686 67.1103   5
  -1   0  15-6.13462 55.9826   4
   1   0 -14 752.287 180.573   5
  -1   0  14 818.084 166.943   4
  -1   0  14 705.620 134.718   6
   1   0 -13-46.9642 73.0253   5
  -1   0  13-27.0904 37.5598   6
  -1   0  13-21.5120 53.9786   4
   1   0 -12 761.124 167.144   5
  -1   0  12 1102.63 166.857   4
  -1   0  12 1259.32 157.717   6
   1   0 -11 64.7652 73.3010   5
  -1   0  11 18.4846 51.0002   4
  -1   0  11-25.1130 38.7340   6
   1   0 -11 36.4558 34.4546   3
  -1   0  10 129.480 59.3753   6
  -1   0  10 150.169 70.0694   4
   1   0 -10 186.320 80.2932   5
   1   0 -10 206.881 56.1500   3
   1   0  -9-1.67008 41.6410   5
   1   0  -9 13.1932 23.6116   3
  -1   0   9 13.5253 30.6783   4
  -1   0   9 28.1800 36.3783   6
  -1   0   8 5237.65 276.972   6
   1   0  -8 5658.44 264.081   3
   1   0  -8 5180.76 332.387   5
   1   0  -7 29.3081 26.9387   3
   1   0  -7 57.7837 28.8287   5
  -1   0   7 3.11746 29.3833   6
  -1   0   6 33486.4 822.983   6
   1   0  -6 33644.6 782.817   3
   1   0  -5 30.0548 24.6133   6
   1   0  -5 94.6940 42.1327   5
  -1   0   5 117.581 29.1041   3
   1   0  -5 78.2319 33.2895   2
   1   0  -5 20.5531 20.8018   3
  -1   0   5 33.9525 23.2939   6
   1   0  -4 167751. 3081.92   5
   1   0  -4 161858. 2970.05   3
  -1   0   4 160283. 3018.10   6
   1   0  -4 161423. 3040.32   2
   1   0  -3 24.7990 12.8315   3
  -1   0   3 33.9851 20.4743   6
   1   0  -3 15.1599 17.4923   5
   1   0  -3 66.7876 26.0066   2
   1   0  -2 343002. 6006.66   3
  -1   0   2 330353. 6039.79   6
   1   0  -2 350935. 6043.34   2
   1   0   2 6962.61 212.279   4
  -1   0  -2 6701.11 212.262   5
   1   0   3 101.397 21.0820   6
  -1   0  -3 68.1073 29.3399   5
  -1   0  -3 57.7457 16.4762   6
   1   0   4 5912.54 189.424   3
   1   0   4 5775.27 230.727   8
   1   0   4 6194.32 246.255   4
   1   0   4 5953.01 187.891   6
  -1   0  -4 6337.40 193.769   6
  -1   0  -4 6300.83 259.894   5
  -1   0  -5 14.1069 14.2027   6
   1   0   5 67.6628 19.8349   3
  -1   0  -5 38.9113 26.6481   5
   1   0   5-6.24759 19.6173   4
   1   0   5 8.28313 14.4296   6
   1   0   5-14.2683 21.6675   8
  -1   0  -6 4741.32 200.837   6
   1   0   6 4570.41 189.998   3
   1   0   6 4554.44 193.012   6
   1   0   6 4846.20 251.645   4
  -1   0  -6 4710.72 266.305   5
   1   0   7 5.39409 15.6116   3
   1   0   7-11.2644 22.0918   6
   1   0   7 41.2633 35.0123   4
  -1   0  -7 36.9802 22.7049   6
  -1   0  -7-2.70437 40.2987   5
  -1   0  -8 2601.92 233.951   5
   1   0   8 2593.46 161.746   6
   1   0   8 2571.32 204.404   4
  -1   0  -9 36.7315 46.2144   5
   1   0   9-14.7143 21.5394   6
   1   0   9 8.66389 28.7746   4
   1   0  10 219.574 53.2701   6
  -1   0 -10 213.985 66.9136   5
   1   0  10 145.197 67.4642   4
   1   0  11-33.8707 48.6701   4
  -1   0 -11 24.8305 52.1394   5
   1   0  11 5.91421 24.8362   6
   1   0  12 3997.54 247.484   6
   1   0  12 4001.23 325.626   4
  -1   0 -12 3935.69 364.795   5
  -1   0 -13 104.103 82.9414   5
   1   0  13 111.442 81.0981   4
   1   0  14 313.101 104.347   4
  -1   0 -14 378.868 141.777   5
  -1   0 -15 167.693 106.216   5
   1   0  15-7.43695 62.6437   4
  -1   0 -16 1652.19 293.060   5
   1   0  16 1360.60 231.458   4
   1  -1 -16-63.3734 63.4136   5
  -1   1  16-97.4050 77.1132   4
  -1  -1  16-54.3567 59.0847   4
   1   1 -16-70.1158 92.3780   5
  -1   1  15 113.838 82.8819   4
   1  -1 -15 205.012 105.782   5
  -1  -1  15 85.1708 58.8494   4
   1   1 -15 160.067 79.3759   5
   1  -1 -14 147.815 103.527   5
  -1   1  14 142.541 79.1960   4
  -1   1  14 33.2790 55.3771   6
  -1  -1  14 53.4475 70.1981   4
  -1   1  13 37.5675 64.9310   4
  -1  -1  13 70.8144 49.4715   6
   1   1 -13-32.2092 76.0985   5
  -1   1  13 224.562 84.2448   6
  -1  -1  13 65.0682 45.9851   4
   1  -1 -13 34.1770 56.6768   5
   1  -1 -12 411.710 114.440   5
  -1  -1  12 358.298 98.3959   4
   1   1 -12 440.787 127.822   5
  -1   1  12 628.570 112.848   6
  -1  -1  12 625.728 107.196   6
  -1   1  12 518.526 110.382   4
  -1  -1  11 2833.65 259.803   4
   1  -1 -11 3269.34 220.006   3
   1   1 -11 2892.14 298.369   5
  -1  -1  11 2862.32 228.732   6
   1  -1 -11 2934.02 292.006   5
  -1   1  11 2641.24 231.463   6
  -1   1  11 2820.11 258.662   4
  -1   1  10 658.218 107.594   6
  -1  -1  10 876.896 120.036   6
   1  -1 -10 760.042 101.188   3
   1   1 -10 548.708 130.584   5
  -1  -1  10 762.509 129.693   4
  -1   1  10 751.605 129.474   4
   1  -1 -10 708.309 133.088   5
   1   1 -10 915.451 118.878   3
  -1  -1   9 374.933 91.6147   4
   1   1  -9 180.315 67.3634   5
   1  -1  -9 206.114 74.4103   5
  -1  -1   9 210.955 59.2253   6
  -1   1   9 237.075 65.3259   4
   1  -1  -9 243.811 56.5537   3
   1   1  -9 180.798 49.0062   3
  -1   1   9 180.789 54.5634   6
  -1   1   9 188.955 43.5860   8
   1  -1  -8 814.975 124.560   5
   1   1  -8 546.359 112.662   5
   1  -1  -8 781.857 89.5089   3
  -1   1   8 625.843 71.1920   8
   1   1  -8 906.212 103.447   3
  -1   1   8 738.128 105.189   6
  -1  -1   8 887.415 107.360   6
  -1   1   7 12.0276 22.8117   6
  -1   1   7 99.5990 26.5033   8
   1   1  -7 49.5993 32.6376   3
   1   1  -7-12.3048 46.8608   5
  -1  -1   7 3.35923 28.6473   6
   1  -1  -7-4.45155 34.6660   5
   1  -1  -7 38.8531 25.0541   3
  -1   1   6 7242.34 252.325   3
  -1   1   6 6738.29 216.186   8
   1   1  -6 6742.79 281.538   6
   1   1  -6 5416.78 310.842   5
  -1  -1   6 6348.17 279.079   6
   1  -1  -6 6750.97 322.350   5
   1  -1  -6 6836.57 248.629   3
   1   1  -6 7271.22 321.202   2
  -1   1   6 6581.60 285.100   6
   1   1  -6 6908.50 272.816   3
   1   1  -5 40.1721 30.9851   5
  -1   1   5 19.1928 17.1153   3
  -1  -1   5 53.5887 30.4765   6
  -1   1   5 18.2764 23.3635   6
  -1   1   5 12.9555 8.41298   8
   1   1  -5 38.1726 19.1814   3
   1  -1  -5 15.8207 17.8968   3
   1   1  -5 46.5345 34.8683   2
   1  -1  -5 1.24663 20.1705   5
   1   1  -5 37.6793 23.4379   6
  -1   1   4 68182.8 1297.43   8
   1  -1  -4 70802.1 1358.32   3
   1  -1  -4 71441.5 1458.16   5
   1   1  -4 74068.1 1400.25   3
  -1   1   4 73365.6 1362.93   3
   1   1  -4 73341.8 1503.31   5
  -1  -1   4 67560.4 1406.49   6
  -1   1   4 73255.3 1432.13   6
   1   1  -4 71743.5 1454.57   2
   1   1  -3 126484. 2413.29   2
  -1  -1   3 132386. 2389.12   6
   1   1  -3 132517. 2447.39   5
   1  -1  -3 125861. 2403.93   5
   1  -1  -3 130633. 2391.00   2
  -1   1   3 124752. 2397.10   6
   1  -1  -3 120912. 2330.25   3
   1   1  -3 130088. 2370.08   3
  -1   1   2 376.823 47.2675   6
   1  -1  -2 418.382 40.7122   3
  -1  -1   2 420.068 46.8741   6
  -1  -1   2 857.633 51.0185   8
   1   1  -2 714.463 53.1135   3
   1  -1  -2 378.447 47.3914   2
   1   1  -2 702.583 61.4681   2
   1  -1   2 78566.0 1462.50   4
  -1   1  -2 80325.0 1447.98   1
  -1  -1  -2 77590.4 1458.22   8
  -1   1  -2 75187.5 1465.73   5
   1   1   2 73929.6 1453.43   4
  -1  -1  -3 108430. 1903.81   8
   1   1   3 105360. 1857.27   6
  -1   1  -3 106661. 1941.43   5
   1   1   3 104139. 1911.50   4
   1  -1   3 111633. 1924.25   4
  -1  -1  -3 104701. 1861.81   6
  -1  -1  -3 108620. 1946.38   5
  -1  -1  -4 9873.13 288.978   6
   1   1   4 10610.2 338.681   4
  -1   1  -4 9489.26 344.435   5
  -1   1  -4 9776.53 251.726   6
   1  -1   4 9530.43 327.324   4
  -1  -1  -4 9601.85 343.625   5
   1   1   4 11197.9 295.690   6
   1  -1   4 9601.75 246.988   6
   1   1   4 9885.96 308.845   8
   1   1   4 10624.2 254.067   3
   1  -1   5 3930.88 209.171   4
  -1   1  -5 4098.73 159.303   6
  -1  -1  -5 4578.06 189.067   6
   1   1   5 5202.67 237.277   4
  -1  -1  -5 4528.78 237.639   5
  -1   1  -5 4243.74 236.712   5
   1   1   5 4196.17 179.144   6
   1  -1   5 3912.33 174.009   3
   1   1   5 4370.18 155.406   3
   1  -1   5 3972.83 153.110   6
   1   1   5 4370.61 199.118   8
   1   1   6 428.470 57.9730   6
  -1   1  -6 509.843 58.1955   6
   1   1   6 429.981 76.0621   4
  -1  -1  -6 371.698 56.2904   6
   1  -1   6 576.600 84.4019   4
  -1   1  -6 419.448 81.4211   5
   1  -1   6 484.324 61.2237   3
   1  -1   6 522.362 57.1062   6
   1   1   6 458.617 50.7315   3
  -1  -1  -6 363.493 73.4077   5
   1   1   7 18018.8 590.058   4
  -1  -1  -7 17658.8 620.483   5
   1  -1   7 17901.5 581.448   4
   1   1   7 17575.1 504.289   6
  -1   1  -7 18277.8 494.077   6
  -1   1  -7 17961.4 635.979   5
   1  -1   7 17741.1 478.976   6
  -1  -1  -8 6951.79 385.114   5
   1  -1   8 7132.12 360.064   4
   1   1   8 7333.86 300.985   6
  -1   1  -8 7437.08 287.935   6
   1  -1   8 7296.67 279.600   6
   1   1   8 7962.20 369.392   4
  -1   1  -8 6962.32 391.697   5
   1  -1   9 18.4150 37.6757   4
   1  -1   9 23.1870 20.2360   6
   1   1   9 97.7336 58.5606   4
  -1   1  -9 32.1689 31.2195   5
   1   1   9 10.1598 21.0090   6
  -1  -1  -9 62.7175 55.4055   5
   1  -1  10 756.583 131.576   4
   1   1  10 867.676 107.884   6
  -1   1 -10 790.145 149.223   5
   1  -1  10 784.314 96.1315   6
   1   1  10 1049.08 148.857   4
  -1  -1 -10 819.567 149.360   5
  -1  -1 -11 4395.97 358.506   5
   1   1  11 3657.84 293.702   4
   1  -1  11 3577.84 218.229   6
   1   1  11 3748.17 234.490   6
  -1   1 -11 3698.84 339.892   5
   1  -1  11 3579.08 292.318   4
   1  -1  12 87.9075 77.1748   4
   1   1  12 14.4460 30.6000   6
  -1  -1 -12 15.1103 67.5509   5
  -1   1 -12 29.2837 54.9997   5
   1  -1  13 1829.86 230.790   4
  -1   1 -13 2027.44 280.952   5
  -1  -1 -13 1778.25 255.499   5
   1   1  13 1843.66 228.433   4
  -1  -1 -14 319.410 127.007   5
  -1   1 -14 548.119 161.979   5
   1  -1  14 204.402 95.2256   4
   1   1  14 285.204 96.0732   4
   1   1  15 90.0215 84.2391   4
   1  -1  15 34.4181 62.6712   4
  -1   1 -15 24.2246 70.4795   5
  -1  -1 -15-63.3935 64.7741   5
  -1  -1 -16 206.706 115.900   5
  -1   1 -16 83.1050 81.6829   5
   1  -1  16 93.1518 93.7865   4
   1   1  16 179.439 87.6497   4
  -1   2  16 145.180 88.0383   4
   1  -2 -16 21.7811 57.3500   5
   1   2 -16 90.6280 76.0576   5
  -1  -2  16 142.454 93.2974   4
  -1   2  15 1041.41 195.543   4
   1   2 -15 936.346 208.489   5
  -1  -2  15 1071.29 185.386   4
   1  -2 -15 1248.89 238.061   5
   1  -2 -14 119.860 87.9963   5
  -1   2  14 136.715 93.5154   4
   1   2 -14 98.0691 79.5994   5
  -1  -2  14 178.164 81.6087   4
  -1   2  14 218.472 83.4669   6
  -1  -2  13 1542.61 207.655   4
  -1  -2  13 1689.66 186.179   6
   1  -2 -13 1574.33 238.723   5
   1   2 -13 1346.20 221.400   5
  -1   2  13 1385.45 202.910   4
  -1   2  13 1652.76 199.468   6
  -1   2  12 298.537 87.4559   6
   1  -2 -12 219.772 64.6357   3
  -1   2  12 200.024 85.3923   4
  -1  -2  12 126.472 54.6364   4
   1   2 -12 120.012 75.0083   5
  -1  -2  12 89.8904 37.3734   6
   1  -2 -12 183.828 71.8742   5
  -1   2  11 167.703 66.5260   6
  -1   2  11 359.986 97.2447   4
   1  -2 -11 158.387 71.3024   5
  -1  -2  11 135.391 56.3813   6
   1   2 -11 209.931 92.3482   5
   1  -2 -11 230.311 64.1835   3
  -1  -2  11 357.886 94.0738   4
  -1   2  10 534.267 101.162   6
  -1   2  10 644.462 121.376   4
  -1  -2  10 566.410 117.850   4
   1  -2 -10 495.527 117.014   5
   1  -2 -10 626.688 86.4862   3
   1   2 -10 698.786 138.025   5
  -1  -2  10 714.578 105.595   6
  -1  -2   9 269.529 62.6979   6
   1  -2  -9 131.004 63.4567   5
   1   2  -9 207.439 81.0139   5
  -1  -2   9 230.067 65.6945   4
   1   2  -9 204.502 54.5587   3
  -1   2   9 217.278 75.3490   4
  -1   2   9 138.757 34.4725   8
   1  -2  -9 130.348 36.0986   3
  -1   2   9 153.150 55.1957   6
   1  -2  -8 1595.17 122.405   3
  -1   2   8 1587.62 153.125   6
   1   2  -8 1451.95 176.540   5
  -1  -2   8 1407.16 136.575   6
   1  -2  -8 1708.57 181.179   5
   1   2  -8 1406.91 134.851   3
  -1   2   8 1543.56 104.686   8
  -1  -2   7 19140.1 560.568   6
  -1   2   7 19038.6 455.004   8
   1   2  -7 18942.1 560.631   3
   1  -2  -7 18320.6 499.139   3
   1   2  -7 19345.9 674.142   5
  -1   2   7 18619.2 584.259   6
   1  -2  -7 19016.0 639.071   5
  -1   2   6 1036.41 111.190   6
   1   2  -6 1091.02 106.736   3
  -1   2   6 1171.54 73.3957   8
  -1  -2   6 1105.34 106.803   6
  -1   2   6 1414.35 101.528   3
   1  -2  -6 1267.50 94.4408   3
   1   2  -6 1201.55 128.989   2
   1   2  -6 1263.48 115.414   6
   1   2  -6 1346.52 148.300   5
   1  -2  -6 1154.30 124.946   5
   1   2  -5 5809.22 245.518   3
  -1  -2   5 5572.52 240.212   6
   1   2  -5 5879.37 272.439   2
   1  -2  -5 6028.10 207.182   3
   1   2  -5 6176.40 300.740   5
  -1   2   5 6453.82 270.513   6
  -1   2   5 5902.73 172.504   8
   1  -2  -5 4964.93 249.041   5
   1  -2  -4 83118.5 1612.01   3
  -1   2   4 81005.3 1704.62   6
  -1   2   4 87546.4 1554.12   8
   1   2  -4 86954.3 1786.30   5
   1   2  -4 87499.9 1690.79   3
  -1  -2   4 86196.2 1675.97   6
   1   2  -4 87017.1 1731.19   2
   1  -2  -4 88145.3 1715.17   5
   1   2  -3 129778. 2478.42   2
  -1   2   3 126579. 2464.47   6
   1  -2  -3 132807. 2393.23   3
   1   2  -3 135604. 2447.76   3
   1  -2  -3 128397. 2438.18   5
   1   2  -3 134040. 2526.37   5
  -1  -2   3 135202. 2448.81   6
   1  -2  -2 46063.9 890.629   5
  -1   2   2 43324.1 925.115   6
  -1  -2   2 46744.0 903.176   8
   1   2  -2 45450.3 909.188   3
   1   2  -2 44516.0 936.205   2
   1   2  -1 28428.6 588.858   1
  -1  -2   1 32056.4 617.990   8
   1  -2   1 50054.0 1012.07   7
   1  -2   1 50768.7 958.877   4
  -1   2  -1 50867.6 969.469   5
  -1  -2  -2 116743. 2210.23   8
  -1   2  -2 121484. 2243.16   5
  -1   2  -2 129399. 2231.16   1
   1  -2   2 125803. 2221.90   4
  -1  -2  -3 63389.9 1214.52   8
   1  -2   3 63777.5 1228.38   4
   1   2   3 59094.4 1197.72   8
  -1   2  -3 61600.7 1260.30   5
  -1   2  -3 60190.1 1220.17   1
   1   2   3 58971.5 1218.17   4
   1  -2   4 85008.7 1525.54   6
  -1  -2  -4 86763.9 1716.39   5
   1   2   4 87116.8 1633.48   8
  -1  -2  -4 84955.5 1640.99   8
  -1   2  -4 85547.7 1721.20   5
  -1  -2  -4 81489.5 1629.20   6
   1   2   4 84654.2 1625.07   6
   1   2   4 84945.7 1667.69   4
   1   2   4 81114.5 1510.57   3
   1  -2   4 81887.9 1664.75   4
  -1   2  -5 5061.93 171.304   6
   1  -2   5 4709.78 158.791   6
   1   2   5 4810.92 148.964   3
   1   2   5 4859.43 205.492   6
  -1  -2  -5 4524.32 245.209   5
  -1  -2  -5 4571.80 207.248   6
   1   2   5 4841.88 209.437   8
   1  -2   5 4404.13 199.387   3
   1  -2   5 4846.57 234.795   4
   1   2   5 4823.39 235.632   4
  -1   2  -5 4949.89 261.312   5
   1  -2   6 3237.05 206.049   4
  -1  -2  -6 3390.92 186.285   6
   1   2   6 3919.07 192.837   6
   1   2   6 3501.72 136.203   3
   1  -2   6 3310.21 146.209   6
  -1   2  -6 3783.24 157.906   6
  -1   2  -6 3939.86 252.927   5
   1   2   6 3656.10 214.637   4
  -1  -2  -6 3389.95 225.782   5
  -1  -2  -7 3854.50 261.628   5
   1   2   7 3669.84 202.069   6
  -1   2  -7 3534.70 258.497   5
   1   2   7 3965.32 158.352   3
   1  -2   7 3127.94 222.584   4
  -1   2  -7 3485.13 167.758   6
   1  -2   7 3199.33 156.881   6
   1   2   7 4054.05 242.817   4
  -1   2  -8 44.2648 49.0377   5
   1   2   8 82.9307 26.2445   3
   1   2   8 199.584 62.1017   4
   1   2   8 161.086 48.6573   6
   1  -2   8 69.7330 24.8764   6
  -1   2  -8 125.654 34.8360   6
  -1  -2  -8 70.2323 38.4809   5
   1  -2   8 137.110 54.2447   4
   1   2   9 2.60094 27.8223   6
   1  -2   9 27.1390 46.0708   4
  -1   2  -9 12.5043 37.4677   5
   1  -2   9 18.3274 25.0302   6
  -1   2  -9 64.8663 34.2253   6
  -1  -2  -9-6.85496 40.3674   5
   1   2   9-13.7851 36.3548   4
  -1   2 -10 839.694 153.602   5
   1   2  10 1027.51 145.852   4
   1  -2  10 906.024 139.487   4
   1  -2  10 868.404 97.0977   6
   1   2  10 1039.24 121.085   6
  -1  -2 -10 922.367 150.566   5
   1   2  11 409.165 105.156   4
  -1   2 -11 110.838 59.3227   5
   1  -2  11 216.074 50.0077   6
   1  -2  11 242.320 83.1973   4
   1   2  11 208.555 57.5894   6
  -1  -2 -11 336.164 114.749   5
   1   2  12 190.332 61.4070   6
   1  -2  12 366.524 111.590   4
  -1  -2 -12 294.527 105.449   5
   1   2  12 339.152 103.746   4
  -1   2 -12 356.337 123.309   5
   1   2  13 580.665 105.871   6
   1  -2  13 1024.68 178.566   4
  -1   2 -13 922.975 193.628   5
   1   2  13 859.464 159.893   4
  -1  -2 -13 505.406 146.100   5
   1   2  14 188.419 94.0711   4
  -1  -2 -14-45.1068 82.7691   5
   1  -2  14 41.3919 75.0333   4
  -1   2 -14 50.7042 89.0262   5
  -1   2 -15 386.271 143.468   5
   1   2  15 402.551 134.040   4
  -1  -2 -15 265.051 120.538   5
   1  -2  15 387.526 129.723   4
  -1   2 -16 163.805 115.638   5
   1  -2  16 117.429 75.3483   4
   1   2  16 242.689 106.714   4
  -1  -2 -16 89.5313 118.074   5
  -1  -3  16 108.045 80.8871   4
   1   3 -16 136.413 123.733   5
  -1   3  16 190.355 91.2916   4
   1  -3 -16 367.958 137.321   5
   1   3 -15 56.1095 74.6674   5
  -1   3  15 59.3023 72.0370   4
  -1  -3  15 101.455 84.6512   4
   1  -3 -15 53.9122 62.7734   5
  -1   3  14 315.583 98.6212   6
  -1   3  14 206.805 98.1942   4
   1   3 -14 353.653 127.669   5
  -1  -3  14 359.614 102.723   4
   1  -3 -14 239.046 115.818   5
  -1  -3  13 1757.23 186.748   6
  -1   3  13 1587.70 211.364   4
   1  -3 -13 1830.93 255.449   5
   1   3 -13 1390.51 238.331   5
  -1   3  13 2020.52 219.416   6
  -1  -3  13 1449.98 208.097   4
  -1   3  12 120.339 65.7056   6
  -1  -3  12-35.3832 57.2427   4
  -1   3  12-41.9713 61.4430   4
   1  -3 -12 59.4317 42.0760   3
   1  -3 -12-19.8484 43.2036   5
   1   3 -12-70.8552 75.4662   5
  -1  -3  12 31.1889 34.5885   6
  -1  -3  11 1230.34 142.547   6
  -1   3  11 1401.45 170.865   6
   1  -3 -11 1177.99 125.663   3
   1  -3 -11 1138.68 180.933   5
  -1   3  11 1208.67 174.870   4
  -1  -3  11 1414.16 185.022   4
   1   3 -11 1176.68 194.097   5
  -1  -3  10 1264.81 167.951   4
  -1   3  10 1163.58 148.117   6
   1   3 -10 1311.55 198.213   5
  -1   3  10 1369.71 172.745   4
   1  -3 -10 1398.22 188.494   5
   1  -3 -10 1465.50 130.897   3
  -1  -3  10 1406.97 147.235   6
   1  -3  -9 61.3745 28.7763   3
   1  -3  -9 157.775 67.1188   5
  -1   3   9 105.737 31.5514   8
   1   3  -9 211.223 84.7470   5
  -1   3   9 185.739 67.1379   4
  -1  -3   9 143.458 51.1069   6
  -1   3   9 132.431 51.7372   6
  -1  -3   9 109.845 51.1242   4
  -1   3   8 9939.32 433.429   6
   1  -3  -8 9955.28 343.669   3
   1   3  -8 11075.9 518.764   5
  -1  -3   8 11686.8 420.468   6
  -1  -3   8 11050.7 450.371   4
   1  -3  -8 10175.0 466.170   5
  -1   3   8 11020.8 317.675   8
   1   3  -7 17796.4 558.342   3
   1  -3  -7 15468.4 578.164   5
   1  -3  -7 19089.1 486.869   3
   1   3  -7 17435.3 603.363   2
   1   3  -7 16908.9 646.778   5
  -1   3   7 18848.5 602.822   6
  -1   3   7 19039.6 443.597   8
  -1  -3   7 18789.9 549.442   6
   1  -3  -6 147.750 51.4957   5
  -1   3   6 226.309 32.2847   8
   1   3  -6 176.551 53.8762   3
   1   3  -6 217.691 71.1843   2
  -1  -3   6 137.650 31.4490   6
  -1   3   6 107.156 54.7047   6
   1  -3  -6 47.8660 16.3812   3
   1   3  -6 134.870 62.6398   5
   1  -3  -5 22090.8 472.495   8
   1   3  -5 21849.2 625.135   2
  -1   3   5 21420.3 458.931   8
  -1   3   5 22812.7 609.596   6
   1   3  -5 21043.1 663.350   5
   1  -3  -5 19673.5 489.318   3
   1   3  -5 22343.0 588.599   3
  -1  -3   5 21453.7 556.266   6
   1  -3  -5 21302.2 599.034   5
   1   3  -4 3800.61 223.637   5
  -1  -3   4 3873.15 185.198   6
  -1   3   4 3488.28 175.523   2
   1   3  -4 3924.42 192.196   3
  -1   3   4 4088.66 129.004   8
   1   3  -4 3833.99 206.567   2
   1  -3  -4 4537.12 133.982   8
   1  -3  -4 3767.89 151.483   3
   1  -3  -4 4099.09 195.460   5
  -1   3   4 4208.78 205.831   6
  -1   3   3 290836. 4716.77   8
   1   3  -3 254477. 4811.85   3
   1   3  -3 253267. 4843.44   2
  -1   3   3 257946. 4835.03   6
  -1   3   3 273724. 4780.84   2
   1  -3  -3 245802. 4792.14   5
  -1  -3   3 270694. 4826.59   8
   1  -3  -3 265393. 4700.32   8
   1   3  -2 50026.9 1046.63   1
  -1  -3   2 55597.1 1080.40   8
   1   3  -2 56391.9 1075.22   3
  -1  -3   2 54408.1 1017.83   7
   1  -3  -2 58516.3 1007.69   8
   1   3  -2 55908.3 1104.22   2
  -1   3   2 51771.0 1092.87   6
  -1   3   1 234046. 4062.15   6
   1   3  -1 230496. 4041.03   3
   1   3  -1 227635. 4065.75   2
  -1  -3   1 219340. 4051.65   8
   1   3  -1 220730. 4016.92   1
  -1   3   0 82528.2 1491.20   6
  -1  -3   0 76607.7 1510.36   8
   1  -3   0 73902.6 1454.10   4
   1   3   0 81482.3 1462.78   1
  -1  -3   0 78543.5 1446.32   4
   1   3   0 77931.8 1449.48   4
   1  -3   1 160629. 2911.46   4
   1  -3   1 173900. 2912.92   6
  -1  -3  -1 149486. 2881.62   3
  -1   3  -1 168463. 2960.38   1
   1  -3   1 155438. 2910.94   2
   1   3   1 169367. 2909.62   4
  -1  -3  -1 167024. 2917.07   4
   1  -3   1 164284. 3007.20   7
  -1  -3  -1 164766. 2961.47   8
   1   3   2 143.068 29.8564   4
   1  -3   2 80.9831 22.6929   4
  -1  -3  -2 168.316 27.6675   4
  -1   3  -2 75.1700 25.0037   1
   1  -3   2 156.310 29.1958   2
   1  -3   2 87.4057 27.2803   7
  -1   3  -2 113.779 32.3225   5
   1   3   3 32210.9 728.145   4
  -1  -3  -3 32073.5 738.430   4
   1  -3   3 33750.7 757.432   2
  -1   3  -3 34786.3 758.820   1
  -1  -3  -3 32199.3 723.776   8
  -1   3  -3 32746.5 778.498   5
   1   3   3 34051.0 726.496   8
   1  -3   3 35065.9 742.991   4
   1  -3   4 903.043 90.3486   4
  -1   3  -4 918.134 92.0377   1
  -1   3  -4 844.102 99.7588   5
   1   3   4 998.463 83.2273   8
  -1  -3  -4 883.397 82.4172   8
   1  -3   4 978.358 56.4856   6
   1   3   4 1038.42 93.9895   4
  -1  -3  -4 901.207 86.3708   6
  -1  -3  -4 985.940 93.5127   4
   1   3   5 106.866 30.5456   8
  -1  -3  -5 125.696 49.7085   5
  -1   3  -5 45.5602 32.5118   5
   1   3   5 201.810 47.3001   4
   1   3   5 223.857 53.7460   6
   1  -3   5-6.31881 26.4861   4
  -1  -3  -5 214.535 44.5172   8
  -1   3  -6 2885.07 222.754   5
   1  -3   6 3017.37 195.730   4
   1  -3   6 2114.78 111.517   6
   1   3   6 3027.19 112.615   3
   1   3   6 3053.00 178.838   6
   1   3   6 3374.85 205.812   4
  -1  -3  -6 3173.83 178.450   8
  -1  -3  -6 3001.03 210.794   5
  -1   3  -7 2431.30 217.836   5
   1   3   7 2530.09 168.238   6
   1  -3   7 2370.23 185.545   4
   1   3   7 2393.74 185.033   4
  -1  -3  -7 2074.08 188.535   5
   1   3   7 2305.22 106.801   3
   1   3   8 14980.2 552.735   4
   1   3   8 15083.3 386.864   3
   1  -3   8 14251.5 416.328   6
  -1  -3  -8 16010.4 602.296   5
  -1   3  -8 14629.2 624.731   5
   1  -3   8 14907.3 552.253   4
   1   3   8 16050.8 514.825   6
  -1   3  -9 26.0669 42.3042   5
   1  -3   9 14.3855 22.1624   6
  -1  -3  -9 21.4145 43.6630   5
   1  -3   9 29.3645 30.2400   4
   1   3   9 46.2819 48.2583   4
   1   3   9 30.8266 19.5866   3
   1   3   9-5.21044 24.1458   6
   1  -3  10 8.10056 43.4011   4
   1   3  10 82.0930 47.2283   6
   1   3  10-25.3518 53.6710   4
   1  -3  10 35.1136 26.5134   6
  -1  -3 -10-48.7648 62.8306   5
  -1   3 -10-19.8979 67.6787   5
   1  -3  11 1031.98 107.727   6
  -1   3 -11 1184.66 196.876   5
   1   3  11 1041.70 160.268   4
   1   3  11 979.309 127.706   6
  -1  -3 -11 755.199 142.851   5
   1  -3  11 899.168 149.327   4
  -1   3 -12 1229.59 217.749   5
  -1  -3 -12 1283.84 208.510   5
   1   3  12 1060.76 139.521   6
   1  -3  12 1181.62 184.635   4
   1   3  12 1187.98 176.845   4
   1  -3  13 670.536 146.306   4
  -1  -3 -13 494.625 135.500   5
   1   3  13 670.539 144.768   4
   1   3  13 758.925 122.636   6
  -1   3 -13 835.159 187.730   5
   1   3  14 101.984 84.4959   4
   1  -3  14-31.1968 58.4230   4
  -1   3 -14 176.974 114.151   5
  -1  -3 -14-20.0121 63.6057   5
   1   3  15 415.457 125.919   4
   1  -3  15 590.169 148.643   4
  -1  -3 -15 249.594 108.045   5
  -1   3 -15 361.963 130.417   5
   1  -3  16 74.0067 61.5062   4
   1   3  16 15.5028 54.3266   4
  -1  -3 -16 152.809 104.520   5
  -1   3 -16 77.8422 78.3096   5
  -1  -4  16 14.0180 59.2223   4
   1   4 -16-65.8234 110.202   5
  -1   4  16-18.5558 59.6351   4
   1  -4 -16 28.4658 68.8832   5
   1  -4 -15 13.9972 53.7194   5
   1   4 -15 50.8028 66.1804   5
  -1   4  15-45.5034 55.4615   4
  -1   4  15 118.161 82.8176   6
  -1  -4  15-63.0238 82.1665   4
  -1   4  14 88.4257 77.0642   4
   1  -4 -14 78.3082 80.4803   5
  -1  -4  14 12.4757 47.3533   4
   1   4 -14-2.46878 80.2379   5
  -1   4  14 159.403 70.3818   6
  -1   4  13 27.5855 45.9976   4
  -1  -4  13-69.3482 66.9196   4
  -1   4  13 3.95421 38.5669   6
   1   4 -13-105.642 104.031   5
   1  -4 -12 2477.17 276.142   5
  -1   4  12 2111.93 235.640   4
   1  -4 -12 2000.36 167.318   3
  -1   4  12 2244.88 227.250   6
  -1  -4  12 2313.51 209.754   6
   1   4 -12 2118.24 279.802   5
  -1  -4  12 2159.09 236.489   4
  -1  -4  11 159.961 75.0198   4
   1  -4 -11 248.266 55.6829   3
  -1  -4  11 294.908 73.8324   6
   1  -4 -11 120.012 71.6837   5
   1   4 -11 60.3659 68.3409   5
  -1   4  11 175.806 71.4176   6
  -1   4  11 120.621 66.4644   4
  -1   4  10 7.26790 43.3445   6
  -1  -4  10-43.8206 56.4398   4
   1  -4 -10-7.25475 21.5034   3
  -1   4  10 22.1636 36.4817   4
   1  -4 -10 19.7163 46.6609   5
  -1  -4  10 31.5192 35.1558   6
   1   4 -10 70.5121 58.4009   5
   1  -4  -9 996.232 97.7843   3
  -1   4   9 887.231 80.8816   8
   1  -4  -9 638.582 118.545   5
   1   4  -9 788.245 148.640   5
  -1  -4   9 751.502 117.293   4
  -1  -4   9 978.959 117.149   6
  -1   4   9 1026.98 139.794   6
  -1   4   9 996.966 134.029   4
  -1   4   8 816.241 119.067   6
   1   4  -8 468.944 105.832   5
   1  -4  -8 556.994 111.970   5
  -1  -4   8 478.020 93.0722   4
   1  -4  -8 658.535 74.8602   3
  -1  -4   8 545.747 86.6823   6
  -1   4   8 586.952 61.4706   8
   1   4  -8 658.391 114.009   2
   1  -4  -7 30061.1 702.362   3
   1  -4  -7 29622.6 860.425   5
   1   4  -7 29405.6 935.441   5
   1   4  -7 32223.6 892.933   2
  -1   4   7 31956.5 859.652   6
  -1   4   7 30953.8 673.175   8
  -1  -4   7 32748.9 815.687   6
   1  -4  -6 120920. 2227.93   8
   1  -4  -6 120529. 2244.56   3
  -1  -4   6 118572. 2339.97   6
   1   4  -6 115501. 2515.44   5
  -1   4   6 119173. 2419.86   6
   1  -4  -6 119045. 2417.62   5
   1   4  -6 120976. 2453.28   2
  -1   4   6 121640. 2214.76   8
   1  -4  -5 18263.0 455.915   3
  -1   4   5 20394.5 443.425   8
   1  -4  -5 19339.0 559.304   5
  -1   4   5 18798.4 570.934   6
  -1  -4   5 18676.5 530.074   6
   1   4  -5 18559.9 573.108   2
   1  -4  -5 19140.2 438.258   8
   1  -4  -4 1083.28 65.7076   8
   1   4  -4 1000.59 99.3865   3
   1  -4  -4 976.229 97.1795   5
  -1   4   4 1008.67 104.351   6
   1   4  -4 902.619 98.9826   2
  -1   4   4 1040.68 68.6165   8
   1  -4  -3 77904.8 1448.65   8
   1   4  -3 78117.9 1581.58   2
  -1  -4   3 81407.0 1509.07   7
  -1   4   3 73724.1 1462.28   8
   1   4  -3 78128.9 1539.90   1
  -1  -4   3 79326.3 1570.91   8
  -1   4   3 76015.2 1571.89   6
   1  -4  -2 145335. 2550.00   8
  -1  -4   2 139522. 2628.95   8
  -1   4   2 134420. 2619.46   6
   1   4  -2 143535. 2590.10   1
   1   4  -2 139753. 2633.48   2
   1   4  -1 40180.5 828.291   1
   1   4  -1 38554.8 860.101   2
  -1  -4   1 37616.3 862.136   8
  -1  -4   0 41963.6 834.111   4
  -1   4   0 45214.8 847.803   4
  -1   4   0 50209.2 941.961   1
  -1  -4   0 44107.8 937.084   8
   1  -4   0 51019.4 865.485   4
   1   4   0 43250.4 912.722   2
   1   4   0 45392.0 884.321   1
   1   4   0 43341.5 842.228   4
  -1  -4   0 43405.9 895.476   3
  -1   4   0 50426.9 926.500   6
  -1  -4  -1 99413.6 1815.16   8
   1  -4   1 102787. 1771.15   6
  -1   4  -1 98920.5 1740.89   2
   1   4   1 104839. 1730.66   4
   1  -4   1 101237. 1740.30   4
   1  -4   1 102406. 1754.08   2
  -1   4  -1 97805.2 1807.13   1
   1  -4   2 1257.98 107.761   7
   1  -4   2 1238.06 80.5850   4
  -1   4  -2 1167.10 79.1086   4
   1   4   2 2030.69 102.738   4
   1  -4   2 1327.30 90.7292   2
  -1  -4  -2 2107.99 115.549   8
  -1  -4  -2 2322.52 109.145   4
  -1   4  -2 1335.30 100.749   1
  -1   4  -3 9770.41 348.975   5
   1  -4   3 10562.2 364.600   7
  -1  -4  -3 9946.53 307.040   8
   1   4   3 9692.93 297.322   4
   1   4   3 9171.00 299.110   8
  -1   4  -3 11072.6 321.344   4
   1  -4   3 11176.3 315.843   4
  -1   4  -3 10430.9 336.683   1
  -1  -4  -3 8998.49 302.376   4
   1  -4   3 9910.84 324.119   2
  -1  -4  -4 3829.43 182.039   8
   1   4   4 3565.33 173.583   8
   1   4   4 3560.56 181.546   4
  -1   4  -4 4214.23 212.862   1
  -1  -4  -4 4234.73 204.486   4
  -1   4  -4 4029.26 230.079   5
   1  -4   4 4277.24 199.827   4
  -1   4  -4 4462.64 206.655   4
  -1   4  -5 7426.11 295.122   1
  -1   4  -5 7649.12 339.954   5
  -1  -4  -5 7798.41 278.247   8
   1  -4   5 7908.57 294.524   4
   1  -4   5 7351.86 201.128   6
   1   4   5 7145.46 281.790   4
   1   4   6 485.153 78.7434   4
  -1  -4  -6 336.563 59.8913   8
   1   4   6 489.433 79.7362   6
  -1  -4  -6 259.660 31.3194   3
  -1   4  -6 219.484 68.0485   5
   1  -4   6 213.225 33.7110   6
   1  -4   6 319.384 68.7401   4
  -1  -4  -6 395.186 79.0915   5
   1  -4   7 6679.31 234.417   6
  -1  -4  -7 7283.42 373.106   5
  -1   4  -7 7126.80 390.112   5
   1   4   7 6873.70 314.418   6
  -1  -4  -7 6936.85 301.891   8
   1   4   7 7305.03 337.195   4
   1  -4   7 7384.38 342.080   4
  -1   4  -8 275.195 83.0657   5
   1  -4   8 259.714 68.6698   4
  -1  -4  -8 221.566 70.3027   5
   1   4   8 245.801 64.4937   6
   1  -4   8 269.806 45.9366   6
   1   4   8 241.772 65.6839   4
   1   4   9 7054.24 341.440   6
  -1   4  -9 6417.65 413.006   5
   1   4   9 6739.68 365.517   4
   1  -4   9 6262.89 252.778   6
   1  -4   9 6501.30 358.242   4
  -1  -4  -9 7428.59 416.033   5
   1   4  10 298.867 76.6303   6
   1  -4  10 235.007 50.7992   6
   1   4  10 194.030 69.0099   4
   1  -4  10 142.873 59.3873   4
  -1   4 -10 163.358 68.7579   5
  -1  -4 -10 110.756 61.3806   5
   1   4  11 5381.96 363.695   4
   1  -4  11 5484.89 366.027   4
  -1   4 -11 6256.99 449.661   5
   1   4  11 6090.05 340.191   6
  -1  -4 -11 5322.65 399.033   5
   1   4  12-70.8934 44.6346   6
  -1  -4 -12-25.7500 55.7604   5
  -1   4 -12 27.6580 65.3375   5
   1   4  12-3.62431 45.2371   4
   1  -4  12 154.426 85.0514   4
  -1   4 -13 1442.24 237.958   5
  -1  -4 -13 1621.91 242.910   5
   1   4  13 1380.44 202.568   4
   1  -4  13 1905.67 235.548   4
   1  -4  14 1379.08 212.642   4
  -1  -4 -14 1129.99 216.490   5
   1   4  14 1258.09 205.497   4
  -1   4 -14 953.040 212.888   5
   1  -4  15 817.852 174.922   4
   1   4  15 584.591 142.312   4
  -1  -4 -15 604.102 175.790   5
  -1   4 -15 573.851 177.313   5
  -1   4 -16 125.816 110.528   5
   1   4  16 287.616 122.031   4
   1  -4  16 52.4414 88.7571   4
  -1  -4 -16 225.049 124.745   5
   1   5 -16-148.546 99.1503   5
   1  -5 -16-133.675 109.094   5
  -1   5  16 62.1234 72.6908   4
  -1  -5  16 62.8223 73.0991   4
  -1  -5  15 295.558 117.987   4
  -1   5  15 185.334 92.3358   4
   1  -5 -15 372.888 131.963   5
   1   5 -15 308.332 124.757   5
  -1   5  15 419.571 113.513   6
  -1   5  14 98.5301 93.7262   4
  -1   5  14 18.0976 51.6221   6
  -1  -5  14 18.4248 47.4008   4
   1  -5 -14-15.4407 56.1344   5
  -1   5  13 43.2320 47.3298   4
   1   5 -13-77.6179 91.2726   5
  -1   5  13-24.8384 39.0197   6
  -1  -5  13-20.5927 67.9300   4
   1  -5 -13 123.265 96.3524   5
   1  -5 -12 176.650 87.6629   5
   1   5 -12 219.827 93.2833   5
  -1  -5  12 231.961 86.9882   4
  -1   5  12 172.266 82.3928   6
  -1   5  12 164.756 73.5916   4
  -1  -5  12 252.883 75.6475   6
   1  -5 -11 25.9143 60.4045   5
  -1  -5  11 82.5064 49.1946   6
  -1   5  11 41.4321 53.5957   4
  -1   5  11 134.328 60.3325   6
   1   5 -11 138.546 79.0334   5
  -1  -5  11 39.7685 50.0328   4
   1  -5 -11 139.228 33.0487   3
   1  -5 -10 296.704 54.3432   3
  -1  -5  10 218.141 82.8491   4
   1  -5 -10 103.503 51.6906   5
  -1   5  10 235.420 81.5803   6
   1   5 -10 66.7161 64.0326   5
  -1  -5  10 317.441 79.0989   6
  -1   5  10 204.889 79.0771   4
   1  -5  -9 4041.40 299.770   5
  -1  -5   9 4218.31 288.800   4
   1   5  -9 4311.71 344.720   5
  -1   5   9 4219.58 284.692   4
  -1   5   9 4207.83 283.300   6
  -1   5   9 3991.77 186.782   8
   1  -5  -9 4176.28 205.123   3
  -1  -5   9 4642.19 265.566   6
  -1  -5   8 6407.22 311.330   6
  -1   5   8 6122.27 339.048   6
   1   5  -8 5832.59 381.435   5
  -1   5   8 5975.15 228.138   8
  -1  -5   8 6118.31 326.781   4
  -1   5   8 7539.25 368.070   4
   1  -5  -8 6225.52 244.321   3
   1   5  -8 6000.14 355.310   2
   1  -5  -8 7295.51 375.965   5
  -1  -5   7 28873.3 743.059   6
   1  -5  -7 27644.2 641.441   8
  -1   5   7 27523.4 799.491   6
  -1   5   7 27829.8 628.454   8
   1   5  -7 28954.8 840.664   2
   1   5  -7 26453.4 879.958   5
   1  -5  -7 26403.2 802.556   5
   1  -5  -7 26632.2 639.180   3
  -1  -5   6 4145.77 222.721   6
  -1   5   6 4177.66 169.772   8
   1  -5  -6 4388.57 175.233   8
  -1   5   6 4538.70 259.698   6
   1  -5  -6 4268.42 247.812   5
   1  -5  -6 4100.77 173.168   3
   1   5  -6 4656.15 272.436   2
   1  -5  -5 28178.8 604.778   8
   1   5  -5 27784.8 753.038   2
   1  -5  -5 26754.6 720.415   5
  -1   5   5 27419.4 746.706   6
  -1   5   5 25549.9 601.681   8
   1   5  -4 19063.5 581.613   2
   1  -5  -4 20459.0 474.703   8
   1   5  -4 19349.8 554.268   1
  -1  -5   4 20697.8 595.117   8
  -1  -5   4 21421.7 551.078   7
  -1   5   4 19530.2 580.036   6
  -1   5   4 21481.7 492.421   8
   1  -5  -3 43814.1 898.735   8
  -1  -5   3 45746.5 949.291   7
  -1  -5   3 44526.3 1006.47   2
   1   5  -3 39580.4 959.236   1
  -1   5   3 47195.7 929.354   8
  -1  -5   3 42242.7 991.226   8
  -1   5   3 43369.3 992.092   6
   1   5  -3 42793.0 995.867   2
   1  -5  -2 9475.91 269.834   8
  -1   5   2 8994.35 302.739   6
   1   5  -2 7437.29 262.221   1
   1   5  -2 7128.95 278.812   2
  -1  -5   2 7261.87 275.801   2
  -1  -5   2 7658.10 294.257   8
   1   5  -2 6812.63 240.926   7
  -1  -5   1 5551.86 214.456   2
  -1   5   1 5226.83 215.470   6
   1   5  -1 5896.47 225.268   2
  -1  -5   1 5515.54 228.376   8
   1   5  -1 6122.02 210.097   1
   1  -5  -1 5344.27 214.115   8
  -1   5   0 2894.84 90.6083   4
   1  -5   0 2528.56 84.0384   2
  -1  -5   0 1996.25 130.499   8
  -1  -5   0 1834.32 70.7972   4
  -1   5   0 2463.38 86.2657   2
   1   5   0 2457.07 116.383   1
   1  -5   0 2434.13 132.587   6
   1   5   0 2319.68 124.685   2
  -1   5   0 2630.76 137.736   1
   1  -5   1 161232. 2824.86   4
   1   5   1 140345. 2797.64   4
  -1   5  -1 148425. 2828.07   2
  -1   5  -1 175094. 2827.34   4
  -1  -5  -1 160200. 2926.55   8
   1  -5   1 149772. 2885.96   6
  -1   5  -1 158639. 2920.13   1
  -1  -5  -1 153100. 2807.88   4
   1  -5   1 169805. 2856.97   2
  -1   5  -2 3528.37 152.693   2
  -1   5  -2 3279.01 137.058   4
   1   5   2 3930.29 141.921   4
  -1  -5  -2 3560.76 170.611   8
  -1   5  -2 3583.04 178.272   1
   1  -5   2 3662.88 163.491   2
  -1  -5  -2 3112.28 133.407   4
   1  -5   2 3912.81 198.901   5
   1  -5   2 3470.03 196.632   7
   1  -5   2 3352.69 136.291   4
   1  -5   3 148974. 2922.61   7
  -1   5  -3 151468. 2838.29   2
  -1   5  -3 151760. 2877.10   1
   1   5   3 148042. 2793.00   4
   1  -5   3 160242. 2813.22   4
  -1  -5  -3 149349. 2829.69   8
  -1   5  -3 150430. 2818.82   4
   1   5   3 148342. 2828.10   8
   1  -5   3 149322. 2852.99   2
   1  -5   3 158789. 2934.48   5
  -1  -5  -3 153477. 2811.44   4
  -1  -5  -4 5832.50 241.178   8
  -1   5  -4 6203.89 274.209   1
  -1   5  -4 5813.65 288.764   5
   1  -5   4 6218.49 248.465   4
  -1   5  -4 6030.51 249.397   4
   1  -5   4 5982.97 289.754   7
   1   5   4 5474.45 232.894   4
   1   5   5 65678.7 1380.00   4
   1  -5   5 65362.8 1382.69   4
  -1   5  -5 63389.5 1485.38   5
  -1   5  -5 67198.2 1431.43   1
  -1  -5  -5 62962.9 1352.73   8
  -1   5  -6 2855.56 233.595   5
  -1  -5  -6 3365.18 105.107   3
   1  -5   6 2936.96 196.540   4
   1   5   6 3227.09 201.841   4
  -1  -5  -6 3236.47 188.043   8
  -1   5  -6 3243.25 210.034   1
   1  -5   7 134.732 51.7025   4
  -1  -5  -7 220.437 52.7776   8
   1  -5   7 211.160 37.1085   6
   1   5   7 209.901 58.8038   4
  -1   5  -7 115.537 68.6650   5
  -1  -5  -7 167.393 26.8560   3
  -1  -5  -7 247.342 74.5498   5
   1   5   8 587.896 101.172   4
  -1   5  -8 821.921 143.302   5
  -1  -5  -8 645.713 91.8769   8
  -1  -5  -8 690.919 120.855   5
   1  -5   8 626.516 69.3421   6
   1   5   8 683.174 103.870   6
   1  -5   8 547.318 95.6261   4
   1   5   9 80.6420 45.7466   6
  -1   5  -9-36.2616 39.3955   5
  -1  -5  -9 42.2854 43.5095   5
   1  -5   9 14.1423 17.8157   6
   1   5   9-35.8608 39.6359   4
   1  -5   9 0.79071 38.8742   4
   1  -5  10 42.7304 46.9718   4
   1   5  10 202.060 71.3412   6
  -1   5 -10 32.0790 47.2061   5
   1   5  10 58.5784 43.6253   4
  -1  -5 -10 56.1488 49.2649   5
   1  -5  10 82.7437 34.3067   6
   1   5  11 555.742 116.938   4
  -1   5 -11 303.272 110.850   5
   1  -5  11 387.062 99.8897   4
  -1  -5 -11 301.989 94.9346   5
   1  -5  12 2451.27 249.596   4
  -1  -5 -12 2371.75 275.717   5
   1   5  12 2523.19 254.856   4
  -1   5 -12 2213.48 290.766   5
   1  -5  13 485.803 124.606   4
  -1  -5 -13 393.115 127.206   5
  -1   5 -13 311.107 125.287   5
   1   5  13 283.344 94.1784   4
  -1   5 -14-60.2572 78.6796   5
   1  -5  14 52.0231 66.2353   4
   1   5  14 169.365 86.5776   4
  -1  -5 -14-23.1119 82.9640   5
   1   5  15 707.161 165.446   4
   1  -5  15 955.018 189.243   4
  -1  -5 -15 1049.35 221.347   5
  -1   5 -15 782.062 195.745   5
  -1  -5 -16 154.325 115.249   5
  -1   5 -16 101.043 93.2389   5
   1   5  16 25.0238 68.0069   4
   1  -5  16-54.7656 71.6628   4
  -1  -6  16 386.734 135.256   4
  -1   6  16 295.439 115.407   4
   1  -6 -16 438.730 152.309   5
   1   6 -16 384.381 152.276   5
  -1   6  15 48.5876 58.4880   6
   1   6 -15-52.7597 82.0089   5
  -1   6  15 79.9642 72.6295   4
  -1  -6  15 57.2133 58.8355   4
   1  -6 -15 127.877 90.0381   5
   1   6 -14-25.5331 84.9562   5
  -1  -6  14 77.6408 77.6513   4
  -1   6  14 77.8481 53.3381   6
   1  -6 -14 67.9669 86.5303   5
  -1   6  14 88.1875 71.5261   4
   1  -6 -13 427.738 135.540   5
  -1   6  13 391.475 116.392   4
   1   6 -13 360.042 130.999   5
  -1  -6  13 571.449 132.282   4
  -1   6  13 523.861 122.629   6
   1  -6 -12 30.6374 52.4735   5
  -1   6  12 42.3787 54.5049   6
  -1   6  12-99.2072 75.6967   4
  -1  -6  12 49.3342 44.5995   4
   1   6 -12-74.6499 97.0611   5
  -1   6  11 6308.69 399.587   4
  -1  -6  11 6908.00 411.938   4
   1  -6 -11 7410.15 303.374   3
   1   6 -11 6721.56 480.160   5
   1  -6 -11 6132.57 422.494   5
  -1  -6  11 7062.51 368.874   6
  -1   6  11 6486.03 398.226   6
  -1  -6  10-39.4940 58.9972   4
   1  -6 -10-72.5061 75.4915   5
  -1  -6  10 17.8202 30.1189   6
   1   6 -10 34.5173 55.5110   5
  -1   6  10 5.96920 52.1911   6
   1  -6 -10 34.7587 28.4943   3
  -1   6  10-20.2951 55.8249   4
  -1   6   9 5296.51 330.936   6
   1  -6  -9 5452.09 349.963   5
  -1  -6   9 5604.93 337.331   4
  -1  -6   9 5918.83 312.947   6
   1   6  -9 5714.64 362.282   2
  -1   6   9 5290.15 326.475   4
   1  -6  -9 6042.41 245.701   3
   1   6  -8 785.876 126.781   2
   1  -6  -8 721.961 78.8709   8
  -1   6   8 816.980 121.100   4
   1  -6  -8 955.756 132.523   5
  -1   6   8 616.219 69.4056   8
  -1  -6   8 808.530 103.801   6
  -1  -6   8 762.864 115.922   4
   1  -6  -8 608.528 70.0544   3
  -1   6   8 739.679 116.710   6
  -1   6   7 397.732 88.6817   6
   1  -6  -7 366.762 53.3066   8
  -1  -6   7 333.818 77.0050   4
  -1  -6   7 274.913 54.7274   6
  -1   6   7 276.428 46.6499   8
   1  -6  -7 331.511 49.1588   3
   1  -6  -7 210.000 57.7766   5
   1   6  -7 330.981 85.2460   2
  -1   6   6 13994.1 394.328   8
   1  -6  -6 14470.7 509.491   5
  -1   6   6 14112.6 512.733   6
   1  -6  -6 13526.8 387.371   3
   1   6  -6 12999.5 505.295   2
   1  -6  -6 14293.6 386.954   8
   1   6  -5 2000.12 165.834   2
   1  -6  -5 1723.37 108.701   8
  -1  -6   5 1965.62 153.291   7
  -1   6   5 1435.45 143.755   6
  -1   6   5 1731.08 114.056   8
   1   6  -5 2119.45 162.365   1
   1   6  -4 64647.1 1463.50   2
   1  -6  -4 67863.4 1338.02   8
  -1   6   4 67699.0 1368.22   8
  -1  -6   4 66595.3 1482.61   8
  -1  -6   4 64976.4 1409.59   7
   1   6  -4 65385.8 1440.93   1
   1   6  -3 2167.14 148.178   1
   1   6  -3 2063.09 153.158   2
  -1  -6   3 2216.14 161.489   8
   1  -6  -3 2326.39 130.443   8
  -1   6   3 2222.55 136.976   8
  -1   6   3 2601.36 168.926   6
   1   6  -2 207.798 42.6458   1
  -1  -6   2 240.672 46.6999   2
   1   6  -2 163.575 34.9615   7
  -1  -6   2 170.367 46.4570   8
   1   6  -2 205.801 47.3454   2
   1  -6  -2 255.946 45.0467   8
  -1   6   2 101.055 39.3053   6
  -1  -6   1 7288.03 264.683   2
   1   6  -1 7354.39 258.987   1
   1  -6  -1 7317.81 281.402   8
   1   6  -1 7543.87 277.881   2
  -1  -6   1 7325.79 269.180   3
  -1  -6   1 6858.20 281.663   8
  -1   6   1 7406.77 200.332   4
  -1   6   1 7934.73 194.480   2
   1   6   0 34253.6 732.176   1
  -1   6   0 33331.0 663.318   2
   1  -6   0 32571.2 766.291   6
   1   6   0 32860.0 746.994   2
  -1   6   0 33954.1 641.130   4
  -1  -6   0 32352.1 790.062   8
  -1   6   0 32249.1 762.782   1
   1   6   1 119.464 18.6707   4
   1  -6   1 151.314 38.9501   6
  -1   6  -1 234.944 34.4222   2
   1  -6   1 112.661 21.0480   4
   1  -6   1 122.709 25.5563   2
  -1  -6  -1 172.507 23.5021   4
  -1  -6  -1 149.009 40.4436   8
  -1   6  -1 167.027 24.1133   4
  -1   6  -1 207.512 46.0016   1
  -1  -6  -2 656.064 56.4543   4
  -1   6  -2 608.545 65.2917   2
  -1   6  -2 540.869 55.8937   4
   1  -6   2 584.349 52.4384   4
  -1  -6  -2 652.186 75.5612   8
   1  -6   2 589.662 65.2291   2
  -1   6  -2 560.652 72.0124   1
   1   6   2 727.369 57.3068   4
   1   6   3 8827.08 279.875   4
  -1  -6  -3 10290.2 334.194   8
  -1   6  -3 9181.87 293.091   4
   1  -6   3 9058.00 324.753   2
   1  -6   3 8849.73 280.034   4
   1  -6   3 8966.89 366.196   7
  -1   6  -3 9191.12 340.631   1
  -1   6  -3 9278.15 318.220   2
  -1   6  -4 2504.85 177.184   1
   1  -6   4 2398.82 184.175   7
  -1   6  -4 2389.68 161.513   2
  -1  -6  -4 2533.03 158.702   8
   1   6   4 2614.40 151.754   4
   1  -6   4 2641.19 152.373   4
   1  -6   5 727.842 85.2926   4
   1  -6   5 686.925 104.281   7
  -1   6  -5 792.251 104.455   1
  -1  -6  -5 673.096 38.9788   3
  -1  -6  -5 680.549 82.3016   8
   1   6   5 899.637 94.5274   4
  -1   6  -6 7880.10 358.730   1
   1   6   6 8043.45 329.202   4
  -1  -6  -6 7993.75 315.352   8
  -1  -6  -6 6773.37 170.049   3
   1  -6   6 8152.92 331.337   4
  -1   6  -6 7633.96 389.918   5
   1  -6   7 199.624 38.9414   6
  -1  -6  -7 247.239 58.5512   8
  -1  -6  -7 195.322 74.9294   5
   1   6   7 94.5217 40.6667   4
  -1   6  -7 197.058 59.9892   1
  -1  -6  -7 156.111 21.5605   3
  -1   6  -7 269.098 84.9037   5
  -1  -6  -8 2370.69 178.175   8
   1  -6   8 2249.28 192.106   4
  -1   6  -8 2281.40 239.080   5
  -1  -6  -8 2259.46 222.362   5
   1   6   8 2227.38 193.725   4
   1  -6   8 2557.33 146.557   6
  -1  -6  -9 265.317 88.4134   5
   1  -6   9 255.240 46.2271   6
  -1  -6  -9 156.816 50.3970   8
  -1   6  -9 283.432 95.8204   5
   1   6   9 270.964 70.8035   4
   1  -6   9 332.319 84.8821   4
  -1   6 -10 855.406 169.643   5
   1  -6  10 1189.18 103.898   6
  -1  -6 -10 1419.49 199.932   5
   1   6  10 1224.85 162.268   4
   1  -6  10 1175.26 167.796   4
  -1  -6 -11 167.335 80.8775   5
   1   6  11 288.576 91.4469   4
  -1   6 -11 62.2726 75.5208   5
   1  -6  11 190.812 83.1283   4
   1   6  12 21.6477 57.3930   4
  -1  -6 -12-26.6715 68.2245   5
  -1   6 -12-52.9424 71.1485   5
   1  -6  12 12.3350 45.8103   4
  -1   6 -13 82.9141 87.2131   5
   1  -6  13 40.3107 46.5058   4
   1   6  13 106.005 76.5380   4
  -1  -6 -13 112.586 80.1071   5
   1  -6  14-3.51348 49.2263   4
  -1   6 -14 28.6283 58.2025   5
  -1  -6 -14-0.87999 65.7906   5
   1   6  14 143.520 87.1560   4
   1   6  15 307.782 113.839   4
  -1   6 -15 331.113 154.024   5
   1  -6  15 459.663 135.373   4
  -1  -6 -15 350.193 146.850   5
   1   6  16 104.986 76.3025   4
  -1   6 -16 171.577 135.717   5
   1  -6  16-3.25101 62.4875   4
   1  -7 -16 23.9084 73.9958   5
  -1   7  16 70.9305 78.9021   4
  -1  -7  16 5.53700 50.6143   4
  -1  -7  15 181.159 87.1981   4
  -1   7  15 135.705 75.4265   6
   1  -7 -15 51.9760 64.5094   5
  -1   7  15 92.3714 80.1264   4
  -1   7  14 15.4273 55.5006   6
  -1  -7  14 65.7232 64.9179   4
  -1   7  14 111.432 76.1697   4
   1  -7 -14 22.4829 51.9857   5
  -1   7  13 2243.20 254.660   4
  -1   7  13 2307.32 251.881   6
  -1  -7  13 1950.07 234.554   4
   1  -7 -13 2218.77 278.618   5
  -1   7  12 36.0255 53.1165   6
  -1   7  12-4.98865 45.9120   4
  -1  -7  12 36.1739 42.7871   4
   1  -7 -12 78.5387 70.8576   5
  -1  -7  11 552.093 114.179   4
   1  -7 -11 285.213 86.2814   5
  -1   7  11 429.232 105.959   4
  -1  -7  11 559.356 104.402   6
  -1   7  11 637.228 128.566   6
  -1   7  10 887.557 140.260   6
  -1   7  10 1079.51 155.232   4
  -1  -7  10 927.949 138.001   4
  -1  -7  10 974.089 132.825   6
   1  -7 -10 1344.34 113.334   3
   1  -7 -10 1201.40 172.467   5
   1  -7  -9 26.5814 26.3300   8
  -1   7   9-49.8191 57.7110   4
  -1  -7   9-13.8924 27.3535   6
   1   7  -9 65.4297 54.7608   2
  -1  -7   9-29.6116 48.5371   4
   1  -7  -9 15.8594 23.9742   3
   1  -7  -9 16.7042 39.8747   5
  -1   7   9 15.2457 37.3003   6
   1  -7  -8 433.616 91.7675   5
  -1  -7   8 220.943 64.8278   4
  -1   7   8 349.128 88.6089   6
   1   7  -8 388.691 91.6824   2
   1  -7  -8 355.211 54.8682   3
  -1  -7   8 297.890 65.8992   6
   1  -7  -8 323.780 56.3412   8
  -1   7   8 300.264 80.3578   4
  -1   7   7 1323.43 141.585   4
  -1  -7   7 1258.02 132.111   6
   1   7  -7 1151.60 146.101   2
   1  -7  -7 1457.48 159.534   5
   1  -7  -7 1122.93 92.1158   3
  -1   7   7 1237.29 148.046   6
  -1  -7   7 1411.36 143.243   4
   1  -7  -7 1287.88 104.847   8
  -1  -7   7 1305.23 142.634   7
  -1  -7   6 6436.74 315.744   7
   1  -7  -6 6619.98 248.581   8
  -1  -7   6 6337.63 294.725   4
   1   7  -6 6431.49 338.369   2
  -1   7   6 6497.44 259.104   8
  -1   7   6 6834.53 340.507   6
   1   7  -6 6812.77 330.152   1
   1  -7  -6 6392.77 334.574   5
   1  -7  -5 8448.66 272.878   8
   1   7  -5 7905.17 355.885   2
  -1   7   5 9114.35 371.293   6
   1   7  -5 7547.96 334.829   1
  -1  -7   5 7836.17 325.104   7
  -1  -7   5 7792.66 361.674   8
  -1   7   4 9021.84 324.368   8
   1   7  -4 8249.06 356.771   2
  -1   7   4 9062.34 372.779   6
  -1  -7   4 8263.57 331.683   7
   1   7  -4 7906.02 343.683   1
   1  -7  -4 8671.48 293.904   8
  -1  -7   4 8076.19 366.087   8
   1   7  -3 24313.3 686.067   2
  -1   7   3 26264.1 707.258   6
  -1  -7   3 24475.9 711.125   8
   1   7  -3 26416.4 659.553   7
   1   7  -3 25374.9 673.909   1
  -1  -7   2 23502.2 662.741   8
   1   7  -2 23787.0 638.898   2
   1   7  -2 23965.6 611.446   1
   1   7  -2 23847.6 615.611   7
   1  -7  -2 23125.2 602.632   8
  -1   7   2 22572.6 637.908   6
   1   7  -1 28091.1 691.856   1
  -1  -7   1 31383.5 573.083   4
   1  -7  -1 27919.6 727.748   8
   1   7  -1 29269.2 719.729   2
  -1   7   1 26868.7 578.598   4
  -1   7   1 29732.7 597.101   2
  -1  -7   1 30310.8 706.160   2
  -1  -7   1 28774.8 750.616   8
  -1   7   0 11878.0 256.773   4
   1  -7   0 12505.6 422.787   8
   1   7   0 11277.8 360.326   2
  -1   7   0 10525.5 367.309   1
   1   7   0 11705.6 350.800   1
  -1  -7   0 11442.9 398.455   8
  -1   7   0 11828.6 297.910   2
   1   7   1 56090.5 988.930   4
   1  -7   1 58409.5 1067.90   2
  -1  -7  -1 54754.3 1175.96   8
   1   7   1 48821.5 1091.32   1
  -1   7  -1 54058.3 1153.69   1
   1  -7   1 52669.4 1003.61   4
  -1   7  -1 53865.2 1000.32   4
  -1   7  -1 53152.8 1056.30   2
  -1  -7  -1 49128.9 986.388   4
   1  -7   1 47762.9 1120.29   6
  -1  -7  -2 14639.0 447.865   8
  -1   7  -2 14902.1 361.260   4
   1  -7   2 14452.6 351.628   4
   1  -7   2 14819.7 410.579   2
  -1   7  -2 14574.3 454.296   1
   1   7   2 13313.4 335.358   4
  -1   7  -2 13758.9 392.607   2
  -1   7  -3 2215.15 164.054   1
  -1   7  -3 2169.00 123.950   4
   1  -7   3 2396.77 185.094   7
  -1  -7  -3 1871.77 138.621   8
   1   7   3 1614.80 104.894   4
  -1   7  -3 2486.08 151.308   2
   1  -7   3 2262.92 124.509   4
   1  -7   3 2311.57 153.830   2
   1   7   4 2376.46 141.959   4
   1  -7   4 2676.32 153.082   4
  -1   7  -4 2283.96 176.522   1
  -1   7  -4 2684.91 172.729   2
  -1  -7  -4 2508.18 162.127   8
   1  -7   4 2335.86 191.119   7
  -1  -7  -5 8229.43 326.049   8
   1  -7   5 7986.59 384.277   7
   1   7   5 8482.75 317.825   4
   1  -7   5 8840.03 330.875   4
  -1   7  -5 8152.78 368.145   1
  -1  -7  -6 2681.85 178.634   8
  -1  -7  -6 2450.68 86.2407   3
   1  -7   6 2711.08 225.932   7
  -1   7  -6 3111.21 224.053   1
   1   7   6 2629.23 181.702   4
   1  -7   6 3090.79 195.827   4
  -1  -7  -7 472.631 36.2846   3
   1   7   7 710.815 101.439   4
  -1  -7  -7 725.848 94.6264   8
  -1   7  -7 648.965 103.544   1
   1  -7   7 686.198 98.9095   4
   1  -7   7 624.218 70.5680   6
   1  -7   7 520.259 102.296   7
  -1   7  -8 379.007 98.1181   5
   1  -7   8 420.754 85.9627   4
  -1  -7  -8 591.991 115.919   5
   1  -7   8 595.107 74.7371   6
  -1  -7  -8 330.680 32.8841   3
   1   7   8 460.080 87.1459   4
  -1  -7  -8 506.717 81.7275   8
   1   7   9 2081.85 199.136   4
  -1   7  -9 2126.70 242.446   5
   1  -7   9 2120.64 141.262   6
   1  -7   9 2003.62 198.575   4
  -1  -7  -9 2007.97 174.696   8
  -1  -7  -9 1981.15 218.325   5
   1  -7  10 12745.4 553.007   4
   1   7  10 12750.8 548.893   4
  -1   7 -10 12228.6 647.379   5
  -1  -7 -10 13163.0 625.113   5
   1   7  11 23.9169 58.6313   4
   1  -7  11 64.2339 64.5055   4
  -1  -7 -11 93.0668 75.4391   5
  -1   7 -11 133.043 89.5909   5
  -1  -7 -12 1171.62 194.977   5
  -1   7 -12 1519.94 243.653   5
   1  -7  12 1246.81 179.088   4
   1   7  12 1242.71 185.224   4
   1  -7  13 72.4150 71.1967   4
  -1   7 -13 123.489 83.5143   5
  -1  -7 -13 210.979 97.6211   5
   1   7  13 88.7883 58.1248   4
   1   7  14 130.472 81.2045   4
   1  -7  14 88.7106 66.2651   4
  -1  -7 -14-23.9571 49.5651   5
  -1   7 -14-40.9435 60.6340   5
   1  -7  15 71.2638 49.3100   4
   1   7  15 81.8048 74.3795   4
  -1  -7 -15-44.1295 82.8395   5
  -1   7 -15 46.6394 72.4381   5
   1  -7  16 44.0379 63.7638   4
  -1   7 -16-44.6593 73.4951   5
   1   7  16 81.6085 88.9012   4
  -1   8  16 98.6966 74.9628   4
  -1  -8  16 155.539 93.6353   4
   1  -8 -16 108.310 93.1390   5
   1  -8 -15 404.709 144.099   5
  -1   8  15 187.406 103.327   4
  -1   8  15 330.156 111.449   6
  -1  -8  15 181.935 92.5147   4
  -1  -8  14 240.583 98.8115   4
  -1   8  14 122.647 84.8309   6
  -1   8  14 111.064 89.2640   4
   1  -8 -14 77.6097 76.8186   5
  -1  -8  13 829.627 154.290   4
  -1   8  13 873.025 166.299   6
  -1   8  13 548.770 128.949   4
   1  -8 -13 712.728 161.935   5
   1  -8 -12 291.243 103.073   5
  -1   8  12 207.636 88.8254   4
  -1  -8  12 286.724 81.5211   4
  -1   8  12 315.316 91.1428   6
   1  -8 -11 954.877 168.341   5
  -1  -8  11 654.679 119.444   4
  -1   8  11 1004.65 157.035   6
  -1   8  11 739.366 136.592   4
  -1  -8  11 755.552 118.201   6
   1  -8 -10 745.091 144.990   5
   1  -8 -10 623.141 79.5959   3
  -1   8  10 560.942 112.692   4
  -1   8  10 402.587 108.560   6
   1  -8 -10 631.482 85.9753   8
  -1  -8  10 529.705 106.770   4
  -1  -8  10 638.517 108.964   6
  -1  -8  10 708.589 129.640   7
  -1  -8   9 1140.51 149.173   7
   1  -8  -9 857.169 103.736   8
  -1  -8   9 1116.01 133.780   6
  -1  -8   9 894.224 128.919   4
  -1   8   9 958.181 151.367   6
   1   8  -9 1038.44 162.734   2
   1  -8  -9 1060.55 94.1944   3
   1  -8  -9 826.038 139.871   5
  -1   8   9 1031.60 145.192   4
   1  -8  -8 3387.38 265.591   5
   1  -8  -8 3344.47 187.629   8
  -1   8   8 3417.99 243.190   4
   1  -8  -8 3113.55 164.925   3
  -1  -8   8 3426.21 233.580   6
   1   8  -8 3359.19 269.540   2
  -1   8   8 3319.45 261.978   6
  -1  -8   8 3544.44 261.480   7
  -1  -8   8 3164.14 232.748   4
  -1  -8   7 396.569 88.9261   8
   1  -8  -7 264.225 52.4091   8
   1  -8  -7 264.070 50.3855   3
  -1  -8   7 364.146 74.7569   4
   1  -8  -7 264.014 74.9030   5
  -1   8   7 277.179 81.5808   6
  -1  -8   7 298.919 68.2619   7
  -1   8   7 414.097 79.5479   4
   1   8  -7 234.609 57.8580   2
   1   8  -6 137.945 56.0205   2
  -1   8   6 311.829 83.2675   6
   1  -8  -6 253.358 49.1682   8
  -1   8   6 384.145 71.9913   4
  -1  -8   6 333.419 81.0527   7
  -1  -8   6 255.734 61.1636   4
   1   8  -6 181.440 56.0067   1
  -1  -8   6 319.547 75.8080   8
  -1  -8   5 16450.4 593.372   8
   1   8  -5 15799.1 557.573   1
  -1   8   5 16857.8 589.420   6
   1   8  -5 17075.5 584.533   2
  -1  -8   5 18032.6 566.584   7
  -1  -8   5 15114.8 483.801   4
   1  -8  -5 18040.8 490.197   8
  -1  -8   4 76710.2 1683.82   8
   1  -8  -4 75161.6 1528.95   8
  -1   8   4 76249.8 1664.77   6
   1   8  -4 75543.1 1643.72   2
   1   8  -4 78732.9 1632.60   1
   1   8  -3 2463.69 173.191   1
  -1  -8   3 2617.25 200.343   8
  -1   8   3 2495.27 184.959   6
   1  -8  -3 2666.74 165.761   8
   1   8  -3 2637.49 187.299   2
   1   8  -2 562.749 82.7699   2
   1  -8  -2 687.074 85.9458   8
   1   8  -2 652.069 82.9947   1
  -1  -8   2 579.392 91.3535   8
  -1   8   1 1106.88 70.7329   2
  -1  -8   1 1091.95 119.664   8
  -1   8   1 1135.17 57.7976   4
   1   8  -1 833.022 94.4664   2
   1  -8  -1 979.206 110.145   8
   1   8  -1 1019.47 97.9787   1
  -1   8   0 8113.00 230.375   2
   1  -8   0 8412.26 342.060   8
   1   8   0 8570.58 289.038   1
  -1   8   0 8337.92 311.433   1
   1   8   0 8872.33 300.200   2
  -1  -8   0 8219.45 332.649   8
   1  -8   1 393.897 35.6211   4
   1  -8   1 370.651 77.1291   8
  -1   8  -1 504.203 75.5762   1
  -1   8  -1 420.023 40.2680   4
   1   8   1 435.986 61.6052   1
   1  -8   1 554.598 57.6221   2
   1   8   1 364.017 29.9926   4
  -1  -8  -1 427.581 72.8186   8
  -1   8  -1 559.164 59.9040   2
   1   8   1 431.267 63.0605   2
  -1   8  -2 213.317 59.5680   1
  -1   8  -2 229.482 46.0455   2
   1   8   2 175.483 29.8280   4
   1  -8   2 148.373 28.9819   4
   1  -8   2 176.888 40.6139   2
  -1   8  -2 159.879 28.8960   4
  -1  -8  -2 340.633 67.0743   8
   1  -8   3 7589.35 313.218   2
  -1  -8  -3 7416.33 320.532   8
   1  -8   3 8167.11 264.624   4
  -1   8  -3 8065.16 343.900   1
  -1   8  -3 7532.93 300.051   2
   1   8   4 16745.8 483.187   4
   1  -8   4 21595.7 671.284   7
  -1  -8  -4 18530.9 557.979   8
   1  -8   4 18916.1 508.524   4
  -1   8  -4 20857.4 579.495   2
  -1   8  -4 19721.5 614.420   1
  -1  -8  -5 9460.47 369.652   8
   1   8   5 8679.70 330.433   4
  -1   8  -5 9938.76 394.994   2
   1  -8   5 9664.39 439.161   7
  -1   8  -5 9160.69 406.752   1
   1  -8   5 10398.5 362.257   4
   1   8   6 453.105 75.2234   4
  -1  -8  -6 442.009 36.1775   3
  -1   8  -6 507.126 93.2548   1
  -1  -8  -6 394.070 72.9381   8
   1  -8   6 561.578 85.0261   4
   1  -8   6 477.588 97.0127   7
  -1  -8  -7 1429.74 64.8225   3
   1  -8   7 1296.95 137.033   4
   1   8   7 1285.18 135.441   4
  -1  -8  -7 1442.50 139.331   8
  -1   8  -7 1356.54 161.085   1
   1  -8   7 1615.46 125.226   6
   1  -8   7 1370.70 169.395   7
   1  -8   8 289.056 90.8919   7
  -1  -8  -8 246.324 60.0418   8
   1   8   8 250.441 65.1534   4
  -1   8  -8 456.889 101.704   1
   1  -8   8 171.566 59.6030   4
   1  -8   8 337.661 58.6221   6
  -1  -8  -8 239.549 24.8669   3
   1  -8   9 100.161 51.6252   4
  -1  -8  -9 86.5809 42.8902   8
   1   8   9 35.9921 39.5581   4
  -1  -8  -9 126.399 64.5888   5
   1  -8   9 162.167 46.7672   6
   1  -8   9 99.9336 65.0983   7
   1   8  10 522.834 108.873   4
   1  -8  10 411.447 102.191   4
  -1  -8 -10 569.514 134.859   5
  -1  -8 -10 592.877 100.761   8
   1  -8  11 1224.26 175.167   4
  -1  -8 -11 1108.26 188.850   5
   1   8  11 866.286 145.932   4
   1  -8  12 88.9077 51.5536   4
  -1   8 -12 105.360 90.7305   5
  -1  -8 -12 88.2011 89.6594   5
   1   8  12 10.2111 43.6267   4
   1  -8  13-4.24305 62.7519   4
  -1   8 -13-39.6331 50.2115   5
   1   8  13-24.7912 42.7836   4
  -1  -8 -13-27.9264 52.8969   5
   1   8  14 233.175 93.5839   4
   1  -8  14 269.901 96.8500   4
  -1  -8 -14 198.650 87.8151   5
   1  -8  15 304.895 114.059   4
  -1  -8 -15 212.429 123.112   5
   1   8  15 263.303 94.1261   4
   1   8  16 157.500 97.4734   4
   1  -8  16 75.9878 80.1549   4
  -1   9  16 95.6028 50.4230   4
  -1  -9  16 214.943 105.410   4
  -1   9  15 78.5385 90.3085   4
   1  -9 -15 156.708 101.313   5
  -1  -9  15 141.793 91.4780   4
  -1   9  14 87.7945 69.2071   4
  -1  -9  14-24.5324 65.1110   8
  -1   9  14 45.1184 53.0596   6
  -1  -9  14 82.9286 65.7431   4
   1  -9 -14-36.8932 65.3058   5
  -1   9  13 1185.69 188.756   6
  -1   9  13 656.701 147.323   4
  -1  -9  13 718.660 145.992   4
  -1  -9  13 807.569 162.316   7
  -1  -9  13 1022.07 179.771   8
   1  -9 -13 758.213 177.383   5
  -1  -9  12 876.413 163.071   8
  -1  -9  12 691.429 130.854   4
  -1   9  12 741.876 149.276   6
  -1   9  12 717.073 150.082   4
  -1  -9  12 889.889 161.991   7
   1  -9 -12 912.533 169.468   5
  -1  -9  11 607.486 137.288   8
   1  -9 -11 634.869 139.387   5
  -1   9  11 447.544 112.379   6
  -1  -9  11 560.376 119.412   4
  -1  -9  11 592.272 130.071   7
  -1   9  11 572.182 119.767   4
  -1   9  10 522.981 109.689   4
  -1  -9  10 621.885 116.345   4
   1   9 -10 741.780 139.324   2
   1  -9 -10 760.114 95.6518   8
   1  -9 -10 655.834 132.191   5
  -1  -9  10 790.595 151.083   8
  -1  -9  10 972.701 152.342   7
  -1  -9  10 890.476 128.084   6
  -1   9  10 906.157 151.135   6
  -1  -9   9 3739.68 307.023   8
   1  -9  -9 3003.21 166.326   3
  -1  -9   9 3250.33 246.452   4
   1   9  -9 3378.23 291.341   2
   1  -9  -9 2955.00 189.592   8
  -1  -9   9 3446.89 276.897   7
  -1   9   9 3321.78 282.085   6
  -1   9   9 3315.43 252.676   4
   1  -9  -9 3025.30 268.243   5
  -1  -9   9 3351.98 241.654   6
   1  -9  -8 287.678 83.7284   5
  -1  -9   8 239.566 58.5272   6
  -1   9   8 236.250 66.0101   4
  -1   9   8 386.923 95.9899   6
   1  -9  -8 251.900 54.0981   8
   1   9  -8 373.369 99.0882   2
  -1  -9   8 302.114 92.7623   8
  -1  -9   8 204.115 61.1199   4
   1  -9  -8 249.096 49.4880   3
  -1  -9   8 188.421 64.8454   7
   1  -9  -7 467.948 70.9116   8
   1   9  -7 546.985 102.947   1
   1   9  -7 627.296 114.249   2
  -1   9   7 450.978 98.1300   6
  -1  -9   7 469.362 93.7830   7
  -1  -9   7 624.473 97.3776   4
  -1   9   7 525.740 84.6656   4
  -1  -9   7 461.653 98.3219   8
   1   9  -6 15066.5 573.508   2
  -1   9   6 14100.6 567.285   6
  -1  -9   6 14902.1 596.218   8
  -1  -9   6 14855.3 489.017   4
   1  -9  -6 14999.8 464.740   8
  -1   9   6 15277.9 491.992   4
  -1  -9   6 15968.5 566.769   7
   1   9  -6 14725.3 557.642   1
  -1   9   5 15724.1 591.655   6
   1   9  -5 15953.4 584.604   2
  -1  -9   5 16973.3 500.849   4
   1   9  -5 15005.0 570.252   1
   1  -9  -5 17332.0 510.571   8
  -1  -9   5 16279.8 611.495   8
   1   9  -4 764.396 106.682   1
   1  -9  -4 773.884 91.4189   8
   1   9  -4 860.885 113.184   2
  -1  -9   4 650.175 109.620   8
  -1  -9   4 690.852 74.6007   4
  -1  -9   3 3207.54 232.065   8
   1  -9  -3 3438.35 201.291   8
   1   9  -3 3168.85 208.466   1
  -1  -9   3 2652.13 131.114   4
   1   9  -3 3304.21 215.788   2
  -1  -9   2 10716.2 433.468   8
  -1  -9   2 11029.8 267.011   4
   1   9  -2 11063.3 410.157   2
   1   9  -2 10291.1 383.118   1
  -1   9   2 10674.1 299.424   2
   1  -9  -2 10421.4 392.836   8
   1   9  -1 329.392 62.1477   2
  -1   9   1 184.876 31.9491   2
  -1   9   1 158.603 19.3844   4
   1   9  -1 302.373 61.3988   1
  -1  -9   1 286.445 65.0338   8
  -1   9   1 232.566 54.1550   1
   1  -9  -1 311.493 67.5505   8
   1  -9   0 138.192 51.8388   8
  -1  -9   0 136.706 44.4775   8
  -1   9   0 90.6125 37.3845   1
  -1   9   0 129.282 27.7767   2
   1   9   0 153.003 42.4738   2
   1   9   0 186.095 45.1606   1
   1   9   1 20551.2 584.792   1
  -1   9  -1 22640.0 547.905   2
  -1   9  -1 23601.4 649.561   1
   1   9   1 23337.0 605.712   2
  -1  -9  -1 23864.3 672.712   8
   1  -9   1 20829.8 458.232   4
   1  -9   1 25589.3 735.094   8
   1  -9   1 23476.6 542.330   2
   1  -9   2 46662.7 936.577   2
  -1   9  -2 51371.6 948.163   2
  -1  -9  -2 44467.0 1016.73   8
  -1   9  -2 47121.2 1035.37   1
  -1  -9  -3 3609.50 219.718   8
   1   9   3 2900.60 137.600   4
  -1   9  -3 3931.46 235.653   1
   1  -9   3 3467.12 154.801   4
  -1   9  -3 3719.71 199.906   2
   1   9   4 4232.25 192.253   4
  -1  -9  -4 4239.95 241.254   8
   1  -9   4 4371.72 198.861   4
  -1   9  -4 4561.08 270.489   1
  -1   9  -4 4381.60 238.084   2
  -1   9  -5 7692.88 347.602   2
  -1   9  -5 7604.81 370.785   1
   1   9   5 6756.19 278.632   4
   1  -9   5 6581.31 284.477   4
  -1  -9  -5 7151.82 326.572   8
   1  -9   5 7636.72 398.206   7
   1  -9   6 5134.07 261.499   4
   1   9   6 4425.91 243.010   4
   1  -9   6 4932.26 324.702   7
  -1   9  -6 5056.68 317.081   1
  -1  -9  -6 4321.33 252.555   8
  -1  -9  -7 500.304 40.0445   3
  -1   9  -7 551.597 106.573   1
   1   9   7 611.502 93.6081   4
   1  -9   7 312.914 88.7534   7
  -1  -9  -7 614.412 94.0458   8
   1  -9   7 480.915 83.8888   4
   1  -9   8 4064.79 313.779   7
   1  -9   8 4301.89 273.893   4
   1   9   8 3570.84 248.608   4
  -1  -9  -8 3947.68 250.674   8
   1  -9   8 3941.62 215.768   6
  -1   9  -8 3726.68 284.258   1
  -1  -9  -9 66.2002 48.7886   8
   1   9   9-42.2288 41.1737   4
   1  -9   9 111.264 68.8990   4
   1  -9   9 51.5416 50.3983   7
  -1  -9  -9 70.5623 63.6474   5
  -1  -9 -10 57.5504 75.0167   5
   1  -9  10-54.6729 70.8884   7
   1   9  10 31.1482 43.4278   4
   1  -9  10 6.21743 40.0610   4
  -1  -9 -10 22.0790 33.4563   8
   1  -9  11 2940.90 297.297   7
  -1  -9 -11 2993.69 236.378   8
   1  -9  11 3517.53 290.871   4
  -1  -9 -11 3051.85 311.507   5
   1   9  11 2733.59 252.670   4
  -1  -9 -12 478.355 133.907   5
   1  -9  12 666.691 151.396   7
   1   9  12 443.914 102.208   4
   1  -9  12 653.993 134.410   4
  -1  -9 -13 469.321 147.974   5
   1   9  13 626.441 140.445   4
   1  -9  13 564.675 127.797   4
   1  -9  13 534.042 140.823   7
   1   9  14-34.9352 62.1141   4
   1  -9  14-45.9139 66.2929   4
   1  -9  14 71.7781 72.9794   7
  -1  -9 -14 32.0328 66.9328   5
   1   9  15 484.745 138.265   4
   1  -9  15 145.692 79.0484   7
  -1  -9 -15 333.538 132.026   5
   1  -9  15 196.237 95.0086   4
   1   9  16-32.5222 61.4428   4
   1  -9  16 52.9863 59.7467   4
  -1  10  16-56.8879 92.2330   4
  -1 -10  16 3.70320 45.9986   4
  -1  10  15 275.497 108.673   4
   1 -10 -15 261.922 117.866   5
  -1 -10  15 147.486 79.8083   4
  -1  10  14 648.928 145.041   4
  -1 -10  14 491.063 130.810   8
  -1 -10  14 395.763 124.191   4
   1 -10 -14 575.374 157.246   5
  -1  10  13 589.403 136.727   4
   1 -10 -13 527.819 145.724   5
  -1 -10  13 545.772 133.723   7
  -1 -10  13 607.231 135.502   4
  -1 -10  13 542.742 141.186   8
  -1  10  12 116.706 60.1298   4
  -1 -10  12 236.940 88.8600   4
  -1 -10  12 268.398 105.877   8
  -1 -10  12 108.428 61.7220   7
  -1  10  12 182.531 85.1187   6
   1 -10 -12 25.8631 76.2282   5
  -1 -10  11 197.221 79.7981   8
  -1 -10  11 261.442 87.5973   4
  -1 -10  11 350.258 100.027   7
  -1  10  11 187.271 75.4256   4
   1 -10 -11 101.725 68.7760   5
  -1  10  11 265.817 84.0471   6
  -1 -10  10 172.431 73.4451   7
  -1 -10  10 75.1125 52.7102   6
  -1  10  10-20.6467 59.1176   6
   1  10 -10 30.7247 48.5937   2
  -1 -10  10 3.09540 44.2124   8
  -1  10  10 156.248 57.8274   4
   1 -10 -10 58.9992 56.7214   5
  -1 -10  10 148.535 62.1970   4
   1 -10 -10 107.827 42.3382   8
   1 -10  -9-38.1213 56.5220   5
   1 -10  -9 42.5867 35.5018   8
  -1 -10   9 2.67203 51.0357   4
  -1 -10   9-35.7295 70.6788   7
  -1 -10   9 22.1861 43.0073   8
  -1  10   9-17.9275 51.3028   4
   1  10  -9 173.580 86.2495   2
  -1 -10   9 17.8918 38.5176   6
  -1  10   9 0.31618 49.1265   6
  -1 -10   8 6577.17 340.520   4
  -1 -10   8 7034.34 421.007   8
  -1 -10   8 7425.39 404.708   7
   1 -10  -8 6463.62 267.276   3
   1 -10  -8 7073.82 407.853   5
   1 -10  -8 6533.40 295.396   8
  -1  10   8 5569.30 316.739   4
   1  10  -8 6441.53 398.184   2
  -1  10   8 7173.72 416.227   6
  -1 -10   7 1507.49 185.529   8
   1  10  -7 1362.97 171.497   2
   1 -10  -7 1404.10 127.806   8
  -1  10   7 1462.59 144.527   4
  -1 -10   7 1507.99 171.038   7
  -1 -10   7 1449.84 143.607   4
   1  10  -7 1381.58 165.162   1
  -1  10   7 1347.92 169.064   6
  -1 -10   6 1456.70 136.923   4
  -1 -10   6 1290.66 168.794   8
   1  10  -6 1348.34 159.585   2
  -1  10   6 992.086 112.629   4
   1  10  -6 1279.57 155.995   1
   1 -10  -6 1212.63 119.387   8
  -1 -10   5 1539.42 176.322   8
   1  10  -5 2058.63 188.327   1
  -1 -10   5 1443.59 124.456   4
   1 -10  -5 1689.41 144.430   8
   1  10  -5 1559.25 164.766   2
  -1  10   5 1526.23 123.631   4
   1  10  -4 4260.23 265.588   1
  -1 -10   4 4382.36 196.196   4
   1  10  -4 4037.46 261.004   2
   1 -10  -4 4261.87 235.346   8
  -1  10   4 4498.92 195.230   4
  -1 -10   4 3930.60 279.656   8
   1 -10  -3 12752.5 453.077   8
  -1 -10   3 13763.7 532.261   8
   1  10  -3 13375.4 483.004   1
  -1  10   3 12950.1 342.287   4
   1  10  -3 13287.0 488.139   2
  -1 -10   3 11899.6 325.764   4
  -1  10   2 4843.30 149.029   4
  -1 -10   2 4118.08 129.770   4
   1  10  -2 4517.41 255.893   2
  -1 -10   2 4805.49 289.027   8
  -1 -10   2 4149.06 132.725   4
  -1  10   2 4451.08 152.799   4
   1  10  -2 4765.19 256.702   1
  -1  10   2 4787.60 184.778   2
   1 -10  -2 4427.64 253.133   8
  -1 -10   1 2326.65 194.430   8
   1  10  -1 2194.80 166.123   1
   1  10  -1 2260.26 170.695   2
  -1  10   1 2200.72 121.758   2
   1 -10  -1 2049.61 175.529   8
  -1  10   1 2172.09 170.253   1
  -1 -10   0 6699.53 336.210   8
  -1  10   0 7298.21 249.444   2
  -1  10   0 6751.18 318.000   1
   1  10   0 6953.42 299.360   1
   1  10   0 6678.46 293.455   2
   1 -10   0 6971.07 347.658   8
  -1  10  -1 2581.80 188.662   1
   1  10   1 2871.41 179.764   2
   1 -10   1 2732.26 142.840   2
   1 -10   1 2616.52 213.265   8
   1  10   1 2791.48 181.318   1
  -1 -10  -1 2986.72 213.968   8
  -1  10  -1 2695.20 149.794   2
  -1 -10  -2 33.1805 31.5395   8
   1  10   2 27.4348 12.8177   4
   1 -10   2-21.2102 52.2809   8
  -1  10  -2 39.2842 29.0182   1
  -1  10  -2 28.1194 20.3174   2
   1 -10   2 29.1767 22.1547   2
   1 -10   2 23.7491 11.1655   4
   1  10   3 4012.44 158.285   4
  -1 -10  -3 4709.95 263.428   8
  -1  10  -3 4189.99 220.211   2
  -1  10  -3 4546.53 268.840   1
   1 -10   3 3882.28 167.631   4
  -1  10  -4 151.943 53.1259   2
   1  10   4 135.079 35.2022   4
  -1 -10  -4 219.742 64.4251   8
   1 -10   4 175.146 40.3008   4
  -1  10  -4 91.2558 49.1356   1
  -1  10  -5 4478.43 265.315   2
   1  10   5 3993.58 208.100   4
  -1 -10  -5 4281.59 255.089   8
   1 -10   5 4602.85 219.352   4
  -1  10  -5 4583.63 292.696   1
   1 -10   6 663.356 92.3849   4
  -1 -10  -6 803.987 111.246   8
  -1  10  -6 934.108 137.322   1
   1 -10   6 777.574 136.278   7
   1  10   6 653.818 89.0885   4
   1 -10   7 26.5334 52.9224   7
  -1 -10  -7-2.52693 9.24856   3
  -1 -10  -7 8.26787 30.4097   8
   1  10   7 11.0083 34.7167   4
   1 -10   7-12.5550 25.6680   4
  -1  10  -7-29.7872 52.0655   1
   1 -10   8 2375.07 202.153   4
  -1  10  -8 2076.11 222.889   1
   1  10   8 2016.25 187.401   4
   1 -10   8 2479.06 176.363   6
  -1 -10  -8 2013.97 182.337   8
   1 -10   8 2284.80 247.375   7
   1 -10   9 8433.61 410.861   4
  -1 -10  -9 7160.90 456.055   5
   1  10   9 6376.34 359.550   4
   1 -10   9 7413.43 463.350   7
  -1  10  -9 7283.97 423.129   1
  -1 -10  -9 7358.02 371.342   8
   1 -10  10 812.397 133.449   4
  -1 -10 -10 657.701 112.690   8
   1  10  10 583.519 111.678   4
  -1 -10 -10 616.677 148.309   5
   1 -10  10 721.306 149.446   7
  -1 -10 -11 177.377 76.5031   5
   1 -10  11 195.288 85.9108   7
   1 -10  11 140.902 58.1725   4
   1  10  11 132.976 59.6972   4
  -1 -10 -11 315.449 80.3126   8
   1 -10  12-12.3169 43.6459   4
   1  10  12 18.2835 41.6178   4
  -1 -10 -12-37.2196 67.0041   5
   1 -10  12 1.02032 50.2772   7
   1 -10  13 1652.07 247.309   7
   1 -10  13 1141.21 185.705   4
   1  10  13 1271.60 196.778   4
  -1 -10 -13 1231.30 222.930   5
   1  10  14 91.0904 83.5233   4
  -1 -10 -14 212.589 109.891   5
   1 -10  14 205.557 88.1305   4
   1 -10  14 82.8817 72.7327   7
   1 -10  15-22.3920 71.2938   4
   1  10  15 97.9617 75.9340   4
   1 -10  15-13.9565 66.4333   7
  -1 -11  16 21.6340 69.9657   4
  -1  11  16 147.078 90.7940   4
  -1  11  15 394.461 122.959   4
   1 -11 -15 595.452 177.718   5
  -1 -11  15 348.337 118.939   4
  -1 -11  14-33.6955 45.6806   8
  -1 -11  14 75.7515 69.0395   4
  -1  11  14 18.8273 58.1030   4
   1 -11 -14 5.40426 67.8605   5
  -1 -11  13 1253.67 189.285   4
  -1 -11  13 1202.93 198.984   8
   1 -11 -13 1516.31 239.954   5
  -1  11  13 1301.78 195.055   4
   1 -11 -12 565.873 140.774   5
  -1 -11  12 564.587 146.166   8
  -1 -11  12 427.987 122.385   7
  -1 -11  12 508.736 117.420   4
  -1  11  12 566.406 122.874   4
  -1 -11  11 968.370 174.697   8
  -1  11  11 836.307 137.796   4
   1 -11 -11 925.556 176.393   5
  -1 -11  11 832.920 142.908   4
  -1 -11  11 847.283 154.122   7
  -1 -11  10 543.943 132.893   8
  -1 -11  10 757.908 140.866   7
   1 -11 -10 598.174 93.9536   8
   1  11 -10 674.170 142.006   2
  -1  11  10 433.448 100.485   4
   1 -11 -10 570.733 128.014   5
  -1 -11  10 561.247 108.552   4
  -1 -11  10 607.646 108.532   6
  -1 -11   9 216.000 71.8923   6
  -1 -11   9 121.430 51.1491   4
   1 -11  -9 169.944 49.3583   8
  -1 -11   9 110.907 55.9967   8
  -1 -11   9 178.526 71.7715   7
   1 -11  -9 87.4787 53.8099   5
   1  11  -9 162.225 84.7434   2
  -1  11   9 120.119 69.5395   4
  -1 -11   8 1798.74 221.137   8
  -1 -11   8 2064.26 217.165   7
   1  11  -8 1663.65 194.918   1
   1  11  -8 2263.43 235.864   2
  -1 -11   8 1970.52 180.235   4
   1 -11  -8 2040.53 222.942   5
   1 -11  -8 1640.71 149.616   8
  -1  11   8 1418.26 155.234   4
  -1 -11   7 122.597 47.8288   4
   1  11  -7 226.240 77.6291   1
   1  11  -7 240.384 86.0761   2
   1 -11  -7 229.381 52.2536   8
  -1 -11   7 240.260 83.8639   8
  -1  11   7 247.170 61.7002   4
  -1  11   6 625.303 86.3272   4
  -1 -11   6 774.725 92.3440   4
   1  11  -6 732.614 121.803   2
   1 -11  -6 892.487 104.639   8
  -1 -11   6 751.223 137.614   8
   1  11  -6 735.581 121.666   1
   1  11  -5 517.881 103.195   2
  -1  11   5 621.819 76.4689   4
  -1 -11   5 443.722 64.4567   4
  -1 -11   5 591.482 120.302   8
   1 -11  -5 546.674 89.5468   8
   1  11  -5 567.212 110.911   1
   1  11  -4 10265.7 439.454   1
  -1 -11   4 9945.61 477.435   8
   1 -11  -4 9874.49 393.800   8
  -1  11   4 8530.36 293.948   4
  -1 -11   4 8948.75 292.477   4
   1  11  -4 10247.1 438.769   2
  -1 -11   3 4263.27 149.808   4
  -1 -11   3 3964.18 277.782   8
   1  11  -3 4159.86 260.121   2
   1  11  -3 3890.67 250.293   1
   1 -11  -3 3632.79 234.489   8
   1  11  -2 9972.09 385.878   1
  -1  11   2 9441.59 278.493   2
   1 -11  -2 8849.50 379.879   8
  -1  11   2 8709.44 202.243   4
   1  11  -2 9084.74 379.036   2
  -1 -11   2 8260.88 395.308   8
  -1  11   1 1087.26 89.5968   2
  -1 -11   1 1281.16 151.588   8
   1  11  -1 1323.83 133.500   1
   1 -11  -1 1134.58 135.438   8
   1  11  -1 1334.34 133.433   2
  -1  11   1 1003.44 122.846   1
  -1  11   0 4923.42 207.997   2
  -1 -11   0 4831.61 296.152   8
   1 -11   0 4691.21 294.369   8
   1  11   0 4850.30 256.386   2
  -1  11   0 4644.71 266.659   1
   1  11   0 5018.79 261.918   1
   1  11   1 8.16760 21.3129   1
  -1 -11  -1 65.9311 32.4186   8
   1 -11   1 98.5364 51.1998   8
   1  11   1 58.1551 32.6128   2
  -1  11  -1 25.5662 34.3547   1
  -1  11  -1 55.7087 23.9619   2
  -1  11  -2 635.883 80.6001   2
   1  11   2 302.421 30.4587   4
  -1  11  -2 490.003 89.1785   1
  -1 -11  -2 467.580 86.8704   8
   1 -11   2 702.873 119.034   8
   1 -11   2 596.389 48.6392   4
   1  11   2 422.250 74.7901   1
   1  11   2 388.422 68.5515   2
  -1 -11  -3 704.862 109.509   8
  -1  11  -3 568.630 97.5584   1
  -1  11  -3 447.614 75.7668   2
   1 -11   3 432.853 51.1910   4
   1  11   3 576.273 54.6094   4
   1 -11   3 469.075 106.187   8
   1 -11   4 23.3377 16.7460   4
   1  11   4-8.72228 16.1178   4
  -1  11  -4 22.8914 36.5424   1
  -1 -11  -4 13.4677 29.2964   8
  -1  11  -4 53.9399 34.6577   2
  -1 -11  -5 148.574 57.6607   8
  -1  11  -5 174.613 65.4871   1
  -1  11  -5 245.664 64.6149   2
   1 -11   5 192.838 45.6698   4
   1  11   5 140.837 37.9211   4
  -1 -11  -6 1925.55 176.511   8
   1  11   6 1883.55 149.641   4
  -1  11  -6 2175.70 193.958   2
   1 -11   6 1983.43 154.242   4
  -1  11  -6 2435.46 224.859   1
   1 -11   7 3455.16 225.964   4
  -1 -11  -7 3191.78 236.160   8
   1  11   7 3073.67 209.976   4
   1 -11   7 3401.86 296.612   7
  -1  11  -7 3623.84 291.982   1
   1 -11   8 59.7805 47.2134   4
   1 -11   8 42.7818 80.9053   7
  -1 -11  -8-22.2453 53.6387   8
   1  11   8 147.465 61.7032   4
  -1  11  -8 86.4407 65.0809   1
  -1  11  -9 756.113 139.470   1
   1  11   9 803.626 122.371   4
   1 -11   9 698.558 119.668   4
   1 -11   9 849.523 158.169   7
  -1 -11  -9 702.041 116.725   8
   1  11  10 675.505 118.176   4
  -1 -11 -10 1084.87 145.016   8
  -1 -11 -10 789.187 162.650   5
   1 -11  10 670.365 152.338   7
   1 -11  10 845.438 137.345   4
  -1 -11 -11 140.859 67.8215   5
   1 -11  11 233.339 86.1580   4
  -1 -11 -11 194.195 70.0919   8
   1 -11  11 325.663 111.749   7
   1  11  11 212.823 75.9392   4
   1 -11  12 172.124 99.3495   7
  -1 -11 -12 196.028 98.3860   5
   1 -11  12 206.320 79.8157   4
   1  11  12 234.489 90.5669   4
   1  11  13 359.758 107.142   4
   1 -11  13 356.919 116.306   4
   1 -11  13 294.301 113.476   7
  -1 -11 -13 392.661 129.831   5
   1 -11  14 431.659 140.981   7
   1 -11  14 480.391 131.606   4
  -1 -11 -14 717.370 189.750   5
   1  11  14 358.402 106.098   4
   1 -11  15 98.3485 75.3264   4
   1 -11  15 144.117 92.0146   7
   1  11  15 6.94811 56.1408   4
  -1  12  16-57.0182 61.5806   4
  -1  12  15 110.951 83.9386   4
   1 -12 -15 211.623 123.907   5
   1 -12 -14 103.805 89.6079   5
  -1 -12  14-6.49631 43.1166   8
  -1  12  14 141.055 84.1470   4
  -1 -12  14 138.429 69.8884   4
   1 -12 -13 258.119 110.355   5
  -1 -12  13 166.325 80.0773   4
  -1 -12  13 111.896 77.0634   8
  -1  12  13-8.25882 46.8556   4
  -1  12  12-2.84672 54.6112   4
  -1 -12  12-23.5489 40.0650   4
  -1 -12  12 35.9007 53.4319   8
   1 -12 -12 54.4783 64.8625   5
   1 -12 -11 20.8862 53.1022   5
  -1 -12  11 66.0137 61.5825   8
  -1 -12  11 121.645 79.3412   7
  -1  12  11 252.999 85.8686   4
  -1 -12  11 119.306 61.5667   4
  -1 -12  10 303.349 95.8534   7
  -1  12  10 317.410 86.3608   4
   1  12 -10 250.998 83.4175   2
   1 -12 -10 173.608 78.6839   5
  -1 -12  10 311.884 85.7055   4
  -1 -12  10 262.390 89.0373   8
  -1  12   9 689.135 113.245   4
  -1 -12   9 686.643 135.509   7
  -1 -12   9 622.911 135.928   8
   1 -12  -9 543.308 86.6724   8
   1 -12  -9 717.708 141.731   5
   1  12  -9 559.361 130.053   2
  -1 -12   9 690.892 113.217   4
   1 -12  -8 2076.88 174.173   8
  -1  12   8 1883.80 178.096   4
   1  12  -8 2227.29 235.782   2
  -1 -12   8 2000.73 236.063   8
  -1 -12   8 1842.10 174.937   4
   1  12  -8 1734.26 203.940   1
  -1 -12   7 6061.08 306.087   4
   1  12  -7 6929.61 404.685   2
  -1 -12   7 6522.56 423.683   8
   1  12  -7 7169.34 412.414   1
  -1  12   7 7032.00 324.952   4
   1 -12  -7 7085.91 333.144   8
   1 -12  -6 34.3183 43.5884   8
   1  12  -6 114.064 55.1484   2
  -1  12   6 10.6328 23.9233   4
   1  12  -6 91.1430 53.3088   1
  -1 -12   6 57.4752 27.1857   4
  -1 -12   6 24.6482 49.8471   8
  -1 -12   5 7585.31 435.431   8
   1 -12  -5 8075.42 360.736   8
   1  12  -5 7893.13 409.593   1
   1  12  -5 7421.72 394.525   2
  -1 -12   5 7760.06 287.112   4
  -1 -12   4 1725.24 106.026   4
   1 -12  -4 1484.20 151.057   8
   1  12  -4 1405.05 160.023   2
  -1 -12   4 1342.22 174.941   8
   1  12  -4 1801.52 182.655   1
  -1  12   4 1593.39 105.134   4
  -1  12   3 149.343 38.9588   2
   1  12  -3 258.500 70.5019   1
  -1 -12   3 156.083 24.8525   4
   1 -12  -3 134.028 54.3678   8
  -1 -12   3 245.235 78.7802   8
   1  12  -3 214.737 66.8096   2
  -1  12   3 145.569 28.2981   4
  -1  12   2 11711.0 360.145   2
   1  12  -2 12659.8 485.695   2
   1 -12  -2 10772.6 464.347   8
  -1  12   2 11241.3 470.129   1
  -1 -12   2 12244.0 522.539   8
  -1 -12   1 7960.88 406.182   8
   1  12  -1 8036.10 363.720   2
   1 -12  -1 7684.28 386.639   8
   1  12  -1 7895.49 361.674   1
  -1  12   1 8307.48 288.142   2
  -1  12   1 7745.87 371.011   1
  -1 -12   0 322.160 82.3567   8
   1  12   0 309.454 69.3325   1
   1  12   0 241.088 53.4908   2
  -1  12   0 225.108 42.7192   2
   1 -12   0 263.464 73.5560   8
  -1  12   0 223.653 64.6905   1
   1  12   1 833.213 104.487   2
  -1  12  -1 799.888 88.4735   2
  -1 -12  -1 754.192 114.474   8
   1 -12   1 864.120 133.725   8
   1  12   1 698.206 99.9292   1
  -1  12  -1 772.313 113.915   1
  -1  12  -2 353.311 63.4841   2
  -1 -12  -2 216.627 62.0807   8
   1 -12   2 353.303 91.0072   8
  -1  12  -2 324.524 77.6613   1
   1  12   2 196.705 60.4726   1
   1  12   2 175.554 51.3187   2
   1 -12   2 253.089 28.0571   4
  -1 -12  -3 8823.94 408.091   8
   1 -12   3 8749.08 467.018   8
  -1  12  -3 7520.90 325.677   2
   1  12   3 7517.23 223.138   4
   1 -12   3 7674.65 240.172   4
  -1  12  -3 9123.58 415.378   1
   1 -12   4 1829.99 119.891   4
  -1 -12  -4 1850.90 178.768   8
  -1  12  -4 1927.46 191.973   1
  -1  12  -4 2045.45 169.951   2
   1 -12   4 1589.72 199.737   8
   1  12   4 1614.31 103.844   4
   1  12   5 5.86437 21.7616   4
  -1  12  -5 23.7833 38.6206   1
   1 -12   5 17.9600 23.7738   4
   1 -12   5-54.1127 67.3123   8
  -1  12  -5 66.9263 34.8253   2
  -1 -12  -5 77.4039 50.6292   8
   1  12   6 3075.98 186.473   4
   1 -12   6 2637.62 180.150   4
  -1 -12  -6 2703.73 219.558   8
  -1  12  -6 2929.24 233.375   2
  -1  12  -6 2869.76 251.806   1
  -1  12  -7 7035.80 425.982   1
   1  12   7 6151.26 311.032   4
   1 -12   7 6896.77 324.388   4
  -1 -12  -7 6850.93 358.985   8
   1 -12   8-19.2221 33.1029   4
   1  12   8-11.1884 31.2704   4
   1 -12   8 85.8949 78.4636   7
  -1 -12  -8-62.7343 64.7030   8
  -1 -12  -9 1077.84 141.828   8
  -1  12  -9 995.123 164.676   1
   1 -12   9 1045.90 180.383   7
   1 -12   9 899.865 130.152   4
   1  12   9 871.450 130.433   4
  -1 -12 -10 992.456 138.800   8
   1 -12  10 975.001 146.062   4
   1  12  10 778.272 123.942   4
  -1 -12 -10 996.690 178.768   5
   1 -12  10 850.602 170.059   7
   1 -12  11 129.437 71.4344   4
  -1 -12 -11 4.02481 31.8890   8
  -1 -12 -11 87.7711 67.7873   5
   1 -12  11 20.0660 57.2107   7
   1  12  11 12.6057 43.5985   4
   1 -12  12 18.5326 64.6056   7
  -1 -12 -12-39.7212 67.9567   5
   1 -12  12 109.973 64.1752   4
   1  12  12-30.9618 43.6498   4
   1 -12  13-32.8863 46.7313   4
  -1 -12 -13 69.3694 89.8208   5
   1 -12  13-47.4974 64.3893   7
   1  12  13-110.773 68.7010   4
   1  12  14-26.1552 57.9499   4
  -1 -12 -14 67.8505 50.9993   5
   1 -12  14-47.4051 86.4624   7
   1 -12  14 134.978 78.3791   4
   1  12  15-18.7567 61.3177   4
  -1 -13  14 34.0831 43.9126   8
   1 -13 -14 50.6354 65.7890   5
  -1 -13  13 231.857 87.5869   8
   1 -13 -13 127.426 85.7242   5
  -1  13  13 197.732 86.1770   4
  -1 -13  12 42.3033 56.2518   8
   1 -13 -12-19.2951 64.8450   5
  -1  13  12 88.7218 68.0569   4
  -1 -13  11 84.8377 64.1121   8
  -1  13  11 109.574 67.6102   4
   1 -13 -11-26.3851 57.3065   5
   1  13 -10 226.375 87.9127   2
  -1 -13  10 284.686 80.6033   4
  -1 -13  10 362.405 119.920   8
  -1  13  10 326.574 83.7356   4
   1 -13 -10 331.614 101.391   5
   1 -13  -9 637.401 98.0536   8
  -1 -13   9 740.488 155.515   8
   1 -13  -9 527.334 128.908   5
  -1 -13   9 785.728 120.748   4
   1  13  -9 718.567 144.119   2
  -1  13   9 653.469 109.656   4
  -1 -13   8 1608.38 158.248   4
   1  13  -8 1436.10 195.053   2
   1 -13  -8 1275.18 143.805   8
  -1  13   8 1197.49 135.681   4
   1  13  -8 1269.80 178.135   1
  -1 -13   8 1192.00 190.011   8
  -1 -13   7 10742.5 410.459   4
   1 -13  -7 9745.97 422.895   8
   1  13  -7 9811.73 508.938   1
   1  13  -7 9332.22 495.915   2
  -1 -13   7 9822.98 546.894   8
  -1  13   7 10838.6 407.070   4
  -1  13   6 1213.18 113.884   4
   1  13  -6 1080.37 156.590   1
   1  13  -6 1270.38 167.286   2
  -1 -13   6 1288.38 118.691   4
   1 -13  -6 1008.40 126.865   8
  -1 -13   6 1096.33 170.702   8
   1  13  -5 1870.54 197.401   2
   1  13  -5 1609.57 184.397   1
  -1 -13   5 1686.82 209.984   8
  -1 -13   5 1924.02 127.714   4
  -1  13   5 1977.02 135.497   4
   1 -13  -5 1805.76 173.858   8
  -1 -13   4 85.0738 52.0192   8
   1 -13  -4 15.9191 31.3435   8
  -1 -13   4-1.21252 13.8598   4
   1  13  -4-45.7241 64.5417   2
   1  13  -4 29.6689 45.2935   1
  -1  13   4 22.9723 19.9198   4
   1  13  -3 749.518 112.211   2
  -1  13   3 825.951 85.5292   2
   1  13  -3 675.057 112.752   1
  -1 -13   3 442.721 31.4637   4
  -1  13   3 643.103 51.6934   4
   1 -13  -3 754.907 116.548   8
  -1  13   3 672.795 47.4529   4
  -1 -13   3 545.126 108.667   8
   1  13  -2 163.109 64.1699   1
  -1 -13   2 154.109 71.6285   8
  -1  13   2 96.7776 58.6463   1
   1 -13  -2 0.23428 35.9234   8
   1  13  -2 68.5659 38.1830   2
  -1  13   2 43.2093 29.4291   2
  -1 -13   1 2282.55 218.211   8
  -1  13   1 2081.06 193.697   1
  -1  13   1 1924.58 132.805   2
   1 -13  -1 2002.11 196.316   8
   1  13  -1 2022.12 184.905   1
   1  13  -1 2236.78 187.020   2
   1 -13   0 2950.26 245.572   8
  -1  13   0 2778.22 163.484   2
   1  13   0 2766.10 206.888   2
   1  13   0 2730.37 206.345   1
  -1 -13   0 2993.64 244.652   8
  -1  13   0 2840.04 219.867   1
   1 -13   1 4778.59 330.628   8
   1  13   1 5155.89 274.910   2
  -1  13  -1 4881.90 298.192   1
  -1  13  -1 5116.47 239.063   2
  -1 -13  -1 4776.45 311.751   8
   1  13   1 4419.74 267.144   1
  -1 -13  -2 2514.37 217.580   8
  -1  13  -2 2586.95 173.554   2
   1 -13   2 2629.65 252.670   8
   1  13   2 2139.29 184.587   1
  -1  13  -2 2835.19 229.574   1
   1  13   2 2334.92 181.787   2
  -1 -13  -3 356.594 88.9152   8
   1 -13   3 311.654 38.5491   4
   1 -13   3 351.648 93.9668   8
   1  13   3 161.970 57.2107   1
   1  13   3 202.606 27.6879   4
  -1  13  -3 260.003 61.8368   2
   1  13   3 375.393 76.8004   2
  -1  13  -3 341.874 72.4762   1
   1 -13   4 953.453 83.9458   4
  -1  13  -4 725.570 126.631   1
  -1 -13  -4 1036.59 138.104   8
  -1  13  -4 906.276 113.968   2
   1  13   4 803.474 71.3407   4
   1 -13   4 568.739 126.971   8
  -1 -13  -5 2328.69 214.640   8
  -1  13  -5 2482.17 204.506   2
   1 -13   5 2263.19 145.051   4
  -1  13  -5 2128.16 222.621   1
   1 -13   5 2489.58 262.628   8
   1  13   5 1631.95 119.060   4
  -1 -13  -6 11169.3 487.045   8
   1  13   6 10312.2 376.018   4
  -1  13  -6 11069.6 489.684   2
   1 -13   6 12453.7 416.488   4
  -1  13  -6 11326.6 537.761   1
   1 -13   6 12085.9 628.334   8
  -1  13  -7 757.383 155.443   1
   1 -13   7 946.670 184.779   8
  -1 -13  -7 572.809 106.740   8
   1  13   7 632.503 94.0548   4
   1 -13   7 601.531 91.2446   4
   1 -13   8 950.203 124.483   4
   1  13   8 1151.40 131.652   4
  -1 -13  -8 1007.29 138.379   8
  -1  13  -8 862.496 159.367   1
  -1 -13  -9 1535.93 173.327   8
   1 -13   9 1724.48 233.720   7
   1 -13   9 1676.09 173.894   4
   1  13   9 1235.40 151.042   4
  -1  13  -9 1546.76 210.744   1
   1 -13  10 779.273 126.260   4
   1  13  10 595.239 116.754   4
   1 -13  10 636.337 149.857   7
  -1 -13 -10 446.798 128.910   5
  -1 -13 -10 740.833 125.825   8
  -1  13 -10 629.772 144.259   1
   1  13  11 508.156 111.620   4
   1 -13  11 618.972 159.708   7
  -1 -13 -11 723.078 166.574   5
   1  13  12 363.434 104.085   4
   1 -13  12 465.933 137.913   7
  -1 -13 -12 398.163 127.511   5
  -1 -13 -13 32.5811 79.0411   5
   1  13  13-5.42259 65.0839   4
   1 -13  13 37.7226 54.4165   7
   1 -13  14-45.7346 83.6170   8
   1 -13  15 260.847 105.646   8
   1 -14 -14 241.939 120.330   5
  -1 -14  14-7.25692 57.6278   8
  -1 -14  13 88.1628 75.3490   8
   1 -14 -13-57.5236 82.5965   5
   1 -14 -12 621.700 153.415   5
  -1 -14  12 547.317 144.721   8
  -1 -14  11 222.081 90.6047   8
   1 -14 -11 335.087 118.586   5
  -1 -14  10 166.351 90.1311   8
   1 -14 -10 134.471 69.1170   5
   1  14 -10 250.050 90.6397   2
   1  14  -9 487.282 126.398   2
   1  14  -9 202.583 72.9098   1
   1 -14  -9 192.700 61.4579   8
  -1  14   9 340.459 81.6956   4
   1 -14  -9 252.385 101.966   5
  -1 -14   9 321.742 114.155   8
   1  14  -8 379.978 105.134   1
  -1 -14   8 555.222 134.250   8
   1 -14  -8 388.776 84.4318   8
   1  14  -8 528.417 123.929   2
  -1  14   8 263.799 65.4381   4
   1  14  -7 11.1120 48.6156   1
  -1 -14   7-55.8551 54.4839   8
   1 -14  -7-42.5197 39.3877   8
   1  14  -7-14.8072 42.6607   2
  -1  14   7 66.3671 36.1316   4
   1 -14  -6 186.489 64.5140   8
   1  14  -6 51.6079 55.7667   1
  -1 -14   6 69.2049 56.8591   8
   1  14  -6 169.811 72.4139   2
  -1  14   6 182.663 47.1257   4
   1  14  -5 3150.11 260.247   2
   1  14  -5 3219.51 265.380   1
   1 -14  -5 2754.96 224.642   8
  -1 -14   5 2819.28 278.676   8
  -1  14   5 2799.15 152.060   4
  -1  14   4 1181.46 79.5187   4
   1  14  -4 1752.55 193.366   1
  -1  14   4 1612.46 129.070   2
   1 -14  -4 1472.17 166.388   8
   1  14  -4 1621.66 179.753   2
  -1 -14   4 1817.14 212.443   8
  -1  14   3 1331.16 161.389   1
   1  14  -3 1161.84 146.994   2
  -1  14   3 1261.79 108.779   2
   1 -14  -3 1350.33 161.826   8
  -1 -14   3 1164.05 169.511   8
   1  14  -3 1299.48 161.956   1
  -1  14   2 149.831 65.6792   1
   1 -14  -2 98.9738 54.5970   8
  -1  14   2 96.6326 32.0301   2
   1  14  -2 200.226 72.0954   2
   1  14  -2 163.338 60.7831   1
  -1 -14   2 59.1198 51.8250   8
  -1  14   1 132.921 58.4497   1
   1 -14  -1 187.706 70.2537   8
   1  14  -1 136.568 58.9639   1
  -1  14   1 142.111 44.2133   2
  -1 -14   1 113.842 41.8625   8
   1  14  -1 90.3372 44.1172   2
   1  14   0 150.202 58.3853   1
  -1 -14   0 151.414 65.2788   8
  -1  14   0-6.88740 41.5890   1
   1 -14   0 102.896 56.2777   8
  -1  14   0 25.4170 18.1805   2
   1  14   0 139.216 57.1665   2
  -1 -14  -1 962.773 140.889   8
   1  14   1 818.205 113.993   1
   1  14   1 959.012 119.982   2
  -1  14  -1 918.868 99.4259   2
  -1  14  -1 885.808 127.322   1
   1 -14   1 848.440 145.684   8
  -1  14  -2 132.123 51.7093   1
   1  14   2 190.738 63.4820   1
  -1  14  -2 244.799 58.5920   2
   1 -14   2 298.417 97.2380   8
  -1 -14  -2 220.519 81.3359   8
   1  14   2 315.541 70.6466   2
   1  14   3 65.4894 50.7225   1
   1 -14   3 39.1118 51.3977   8
  -1 -14  -3 124.358 67.2323   8
  -1  14  -3 44.4349 31.1618   2
   1  14   3 48.9531 33.9268   2
  -1  14  -3 64.4933 37.7899   1
   1  14   4 18.1752 12.8410   4
  -1  14  -4 38.7033 32.8040   2
  -1  14  -4-0.93068 38.9890   1
   1 -14   4-0.59624 43.3149   8
  -1 -14  -4 23.3642 33.6615   8
   1 -14   5 1228.02 194.920   8
  -1 -14  -5 1410.74 169.181   8
  -1  14  -5 1516.48 190.143   1
  -1  14  -5 1641.41 168.242   2
   1  14   5 1551.94 109.041   4
  -1  14  -6 4355.10 329.965   1
  -1 -14  -6 3985.76 285.643   8
  -1  14  -6 4152.11 288.474   2
   1 -14   6 4061.81 359.874   8
  -1  14  -7 7080.55 442.922   1
  -1 -14  -7 6368.38 367.867   8
   1  14   7 5689.03 280.647   4
   1 -14   7 6862.28 487.836   8
   1 -14   8 2.88845 61.8191   8
   1  14   8 79.6849 40.0360   4
  -1  14  -8-2.31610 50.3462   1
  -1 -14  -8-7.40334 34.0281   8
  -1  14  -9 195.828 92.1640   1
   1 -14   9 241.093 92.9954   8
  -1 -14  -9 66.3069 46.7607   8
   1 -14  10 201.085 98.7549   8
  -1  14 -10 257.262 104.235   1
  -1 -14 -10 219.061 70.6631   8
  -1 -14 -10 150.537 87.3575   5
  -1 -14 -11 60.8838 54.4749   5
   1 -14  11-47.9830 72.2865   7
   1 -14  11 41.3897 48.3656   8
   1 -14  12 76.0887 62.4546   7
   1 -14  12 81.8734 76.8399   8
  -1 -14 -12-41.2306 70.7101   5
   1 -14  13-368.422 136.270   8
  -1 -14 -13 22.9689 51.3631   5
   1 -14  14 114.369 74.8508   8
  -1 -15  14 19.2981 64.7292   8
  -1 -15  13 417.581 142.032   8
   1 -15 -13 548.105 161.002   5
  -1 -15  12 145.873 86.5214   8
   1 -15 -12-63.4758 64.6069   5
  -1 -15  11 88.5710 76.0387   8
   1 -15 -11-43.1455 47.7647   5
  -1 -15  10 132.195 79.4401   8
   1  15 -10 129.310 71.3261   2
   1 -15 -10 309.860 98.3947   5
   1  15  -9 401.017 118.148   2
   1 -15  -9 339.162 125.708   5
   1  15  -9 333.393 118.001   1
  -1 -15   9 342.924 112.193   8
  -1 -15   8 69.4483 60.1614   8
   1 -15  -8 16.6634 29.3636   8
   1  15  -8 111.260 62.5408   2
   1  15  -7 616.982 131.467   1
  -1 -15   7 576.582 140.346   8
   1  15  -7 677.835 131.983   2
   1 -15  -7 497.073 97.7767   8
  -1 -15   6-31.0358 68.1176   8
   1  15  -6 14.3419 50.7859   1
   1  15  -6 172.239 71.5006   2
   1 -15  -6 71.4358 58.6654   8
   1  15  -5 1058.66 154.685   2
   1  15  -5 1145.27 164.387   1
   1 -15  -5 1383.13 166.936   8
  -1 -15   5 1127.36 178.588   8
  -1 -15   4 178.554 65.3145   8
   1  15  -4 164.717 65.3382   1
   1  15  -4 86.5880 45.1279   2
   1 -15  -4 128.966 54.2981   8
  -1  15   4 210.692 50.3506   2
   1  15  -3 2909.66 245.768   1
   1  15  -3 2592.92 228.019   2
  -1 -15   3 2326.01 244.797   8
   1 -15  -3 2507.86 229.422   8
  -1  15   3 2499.70 232.437   1
  -1  15   3 2812.71 172.084   2
  -1  15   2 2287.67 153.771   2
   1  15  -2 2401.01 216.250   1
   1  15  -2 2608.36 221.764   2
  -1 -15   2 2350.87 241.837   8
   1 -15  -2 2302.12 231.184   8
  -1  15   2 2260.40 219.809   1
   1  15  -1 242.679 78.9743   1
  -1  15   1 204.389 46.4914   2
  -1  15   1 288.625 92.3597   1
  -1 -15   1 368.209 103.102   8
   1 -15  -1 111.269 59.1067   8
   1  15  -1 186.488 65.1768   2
  -1  15   0 1238.07 114.117   2
  -1  15   0 1315.28 167.236   1
   1  15   0 1486.89 160.245   2
  -1 -15   0 1659.98 198.712   8
   1  15   0 1322.07 157.196   1
   1 -15   0 1399.16 179.662   8
  -1  15  -1 868.972 101.168   2
   1 -15   1 749.933 140.250   8
  -1  15  -1 726.033 127.220   1
   1  15   1 813.074 116.486   2
   1  15   1 922.233 128.053   1
  -1 -15  -1 965.804 148.942   8
   1  15   2 299.979 72.7018   2
  -1 -15  -2 287.971 87.0733   8
  -1  15  -2 410.767 92.4925   1
   1  15   2 362.514 86.1065   1
   1 -15   2 244.408 90.3546   8
  -1  15  -2 404.048 73.1842   2
   1  15   3 1903.28 175.930   2
  -1  15  -3 1693.52 191.226   1
  -1 -15  -3 1901.56 205.635   8
   1 -15   3 2050.73 244.043   8
  -1  15  -3 1515.20 158.355   2
   1  15   3 1813.08 186.807   1
  -1 -15  -4 435.618 102.419   8
   1 -15   4 411.412 109.461   8
   1  15   4 407.269 95.9493   1
  -1  15  -4 480.722 108.470   1
  -1  15  -4 484.292 88.9266   2
   1  15   4 368.942 78.9723   2
  -1 -15  -5 1138.94 159.930   8
  -1  15  -5 1213.80 178.932   1
   1 -15   5 1151.01 198.333   8
  -1  15  -5 1051.15 139.689   2
   1 -15   6 611.187 153.303   8
  -1 -15  -6 650.052 124.415   8
  -1  15  -6 924.998 163.421   1
  -1  15  -6 629.881 115.748   2
  -1  15  -7 508.970 126.951   1
  -1 -15  -7 538.864 109.503   8
   1 -15   7 576.720 148.256   8
  -1 -15  -8 718.384 130.939   8
  -1  15  -8 498.136 124.247   1
   1 -15   8 497.766 133.694   8
   1 -15   9 855.642 175.037   8
  -1  15  -9 472.344 120.644   1
  -1 -15  -9 548.324 111.912   8
   1 -15  10-22.6856 69.8648   8
  -1  15 -10-11.9538 53.8104   1
  -1 -15 -11-24.4798 57.0338   5
   1 -15  11-11.1273 48.1954   8
   1 -15  12 527.585 166.026   8
  -1 -15 -12 324.726 136.158   5
   1 -15  13-62.0716 102.243   8
  -1 -16  13 35.0677 57.0209   8
   1 -16 -13 54.4549 57.3200   5
  -1 -16  12 390.255 136.419   8
   1 -16 -12 151.397 91.7948   5
   1 -16 -11 45.2786 64.9613   5
  -1 -16  11-96.0266 83.7822   8
   1  16 -10 197.738 94.6747   2
  -1 -16  10 176.471 99.8800   8
   1 -16 -10 285.535 109.990   5
   1  16  -9 409.914 123.087   2
  -1 -16   9 354.679 124.933   8
   1  16  -9 188.660 85.8872   1
   1 -16  -8 73.9570 46.0910   8
   1  16  -8-39.4549 80.1266   1
  -1 -16   8-1.78994 54.2289   8
   1  16  -8 147.748 75.9215   2
   1  16  -7 1442.95 199.299   2
   1  16  -7 1142.66 188.205   1
   1 -16  -7 1504.78 173.445   8
  -1 -16   7 1433.12 223.101   8
   1 -16  -6 1807.05 194.978   8
   1  16  -6 1912.99 218.146   2
  -1 -16   6 1683.24 229.955   8
   1  16  -6 2287.85 254.251   1
  -1 -16   5 160.586 70.5169   8
   1  16  -5 174.298 70.4127   2
   1  16  -5 225.714 85.2407   1
   1 -16  -5 108.903 50.3935   8
   1 -16  -4 5.69208 38.2418   8
   1  16  -4 43.3291 44.4895   1
  -1 -16   4-50.3878 79.8314   8
  -1  16   4 120.579 61.7976   1
   1  16  -4 12.0772 44.9214   2
  -1  16   3 195.652 62.1620   1
  -1 -16   3 196.869 77.6957   8
   1  16  -3 173.701 59.4812   2
   1  16  -3 240.689 77.0138   1
   1 -16  -3 146.131 92.9195   8
   1  16  -2 274.982 78.9371   2
  -1 -16   2 125.272 59.0398   8
  -1  16   2 431.016 101.061   1
   1 -16  -2 351.451 88.9848   8
   1  16  -2 323.686 80.8454   1
  -1 -16   1-45.6318 70.5931   8
   1  16  -1 62.1024 59.2964   1
   1 -16  -1-46.1950 49.9651   8
   1  16  -1-12.5888 40.0649   2
  -1  16   1 40.3429 61.0451   1
   1  16   0 6558.88 354.282   2
   1 -16   0 5934.09 394.018   8
  -1 -16   0 6811.77 421.341   8
   1  16   0 6364.98 367.764   1
  -1  16   0 6009.22 370.267   1
   1  16   1 2278.47 214.388   1
  -1 -16  -1 2719.76 261.527   8
  -1  16  -1 2465.59 175.894   2
   1  16   1 2431.83 209.129   2
  -1  16  -1 2589.00 240.095   1
   1 -16   1 2470.52 254.807   8
   1 -16   2 2651.00 277.563   8
  -1 -16  -2 2614.30 251.402   8
   1  16   2 2890.47 234.358   1
  -1  16  -2 2445.95 179.986   2
   1  16   2 2895.88 221.825   2
  -1  16  -2 1989.14 219.213   1
  -1  16  -3 6992.92 336.770   2
  -1 -16  -3 6325.77 397.477   8
   1  16   3 5904.06 355.430   1
  -1  16  -3 5904.59 382.152   1
   1 -16   3 5582.19 418.396   8
   1  16   3 6465.02 342.667   2
  -1  16  -4 6471.59 406.310   1
   1  16   4 5118.71 332.320   1
  -1 -16  -4 5818.40 374.978   8
   1 -16   4 6169.49 452.078   8
   1  16   4 5700.94 326.563   2
  -1  16  -4 5497.16 312.574   2
   1 -16   5 7136.33 499.864   8
  -1  16  -5 7446.69 452.717   1
  -1 -16  -5 6593.86 402.383   8
   1  16   5 6317.43 390.017   1
  -1  16  -5 7313.95 380.608   2
  -1 -16  -6 150.380 68.2173   8
   1 -16   6 290.579 103.689   8
  -1  16  -6 112.080 62.2759   1
   1 -16   7 1369.91 224.190   8
  -1  16  -7 1497.48 211.594   1
  -1 -16  -7 1449.07 185.239   8
  -1  16  -8 212.663 84.3643   1
  -1 -16  -8 73.4251 51.6896   8
  -1  16  -9 220.287 90.2941   1
  -1 -16  -9 132.491 70.6519   8
   1 -16   9 287.212 109.791   8
   1 -16  10 20.9028 70.6691   8
  -1  16 -10 65.2978 52.2885   1
  -1 -16 -11 157.341 108.438   5
   1 -16  11 45.3083 64.4434   8
   1 -16  12 193.146 86.4853   8
  -1 -16 -12 328.684 123.516   5
   1 -17 -12 21.4849 63.7218   5
  -1 -17  12 235.300 105.375   8
   1 -17 -11 60.9943 76.5765   5
  -1 -17  11 32.3015 61.8990   8
   1 -17 -10 139.300 73.6550   5
  -1 -17  10 129.036 83.9179   8
   1  17 -10 115.920 75.1123   2
   1  17  -9 1505.21 219.387   2
  -1 -17   9 1359.94 232.385   8
   1  17  -9 1438.98 223.607   1
   1  17  -8-6.94897 48.6802   2
   1 -17  -8-59.7908 58.6318   8
   1  17  -8-35.1580 64.4032   1
  -1 -17   8-27.2345 52.5608   8
   1  17  -7 200.202 80.1332   2
   1 -17  -7-1.13142 34.9687   8
  -1 -17   7-27.1001 59.7169   8
   1  17  -7 138.930 83.8834   1
   1  17  -6-41.1551 43.7414   2
   1  17  -6-12.0183 55.5389   1
  -1 -17   6-17.8285 47.2645   8
   1 -17  -6 87.6891 60.6540   8
   1 -17  -5 650.665 126.015   8
   1  17  -5 424.070 102.016   1
   1  17  -5 520.507 112.409   2
  -1 -17   5 622.798 147.495   8
   1  17  -4 79.1830 57.5464   1
  -1  17   4 134.401 74.8261   1
  -1 -17   4 1.83407 48.1603   8
   1 -17  -4 30.7959 43.1977   8
   1  17  -4 62.3692 49.3545   2
  -1 -17   3 76.8121 46.9532   8
   1 -17  -3 35.3513 56.6354   8
   1  17  -3 21.6347 41.7646   1
   1  17  -3 42.8010 31.2846   2
  -1  17   3-17.7000 56.5053   1
  -1 -17   2 1339.39 197.194   8
   1  17  -2 1621.41 193.265   1
  -1  17   2 1466.39 187.560   1
   1  17  -2 1932.72 200.142   2
   1 -17  -2 1417.57 189.444   8
   1 -17  -1 489.396 113.606   8
  -1 -17   1 594.588 125.315   8
  -1  17   1 683.794 129.436   1
   1  17  -1 777.975 134.922   1
   1  17  -1 687.008 120.018   2
   1  17   0 816.954 133.623   1
   1 -17   0 929.174 160.202   8
  -1 -17   0 858.488 157.134   8
  -1  17   0 951.292 153.458   1
   1  17   0 693.973 116.229   2
   1  17   1 4599.90 297.538   2
  -1  17  -1 4603.71 338.447   1
  -1 -17  -1 4538.08 349.675   8
   1  17   1 4435.41 306.939   1
   1 -17   1 4319.30 359.461   8
   1  17   2 204.660 69.0004   1
  -1 -17  -2 298.829 95.8930   8
   1 -17   2 105.837 67.9652   8
  -1  17  -2 155.201 75.9235   1
   1  17   2 210.496 62.7999   2
  -1  17  -3 630.015 123.865   1
   1 -17   3 556.763 140.992   8
   1  17   3 413.543 99.4240   1
  -1 -17  -3 546.395 121.960   8
   1  17   3 397.289 89.3897   2
  -1 -17  -4 282.614 98.0746   8
   1 -17   4 274.630 108.524   8
   1  17   4 295.867 81.8919   2
   1  17   4 334.001 91.1697   1
  -1  17  -4 454.615 125.901   1
   1  17   5 100.806 64.9380   1
  -1  17  -5 94.1460 68.4622   1
   1 -17   5 96.8526 99.7983   8
  -1 -17  -5 168.953 83.8115   8
  -1  17  -6 904.006 165.468   1
  -1 -17  -6 812.743 143.742   8
   1 -17   6 749.986 174.235   8
   1 -17   7 83.0045 56.2920   8
  -1  17  -7-70.5104 70.8565   1
  -1 -17  -7-32.8148 50.2906   8
   1 -17   8 1147.48 220.606   8
  -1 -17  -8 727.974 138.529   8
  -1  17  -8 1008.33 181.026   1
   1 -17   9-125.696 78.2668   8
  -1 -17  -9 41.3336 44.9253   8
  -1  17  -9-44.5658 61.7466   1
  -1  17 -10 24.2435 47.6759   1
   1 -17  10 19.3607 66.2649   8
  -1 -17 -11 92.9690 76.3639   5
   1 -17  11 112.594 79.7999   8
   1 -18 -12 63.0073 64.9433   5
   1 -18 -11 267.121 121.853   5
   1 -18 -10 80.7088 77.8905   5
  -1 -18  10 240.811 112.074   8
   1  18  -9 80.1579 75.2346   1
  -1 -18   9 125.699 90.9261   8
   1  18  -9 99.4011 64.0553   2
  -1 -18   8 210.665 93.1383   8
   1  18  -8 123.942 72.4529   1
   1  18  -8 204.054 80.2853   2
  -1 -18   7 31.0727 55.6814   8
   1 -18  -7 90.8988 58.5278   8
   1  18  -7 243.239 91.2588   2
   1  18  -7 129.783 44.5754   1
  -1 -18   6 409.062 133.982   8
   1  18  -6 333.035 95.0999   2
   1 -18  -6 575.527 123.849   8
   1  18  -6 295.206 105.076   1
  -1 -18   5 721.873 161.286   8
   1  18  -5 773.507 142.709   2
   1  18  -5 786.530 153.968   1
   1 -18  -5 582.976 125.423   8
  -1  18   5 550.265 125.336   1
  -1 -18   4 407.372 121.880   8
   1  18  -4 446.516 108.556   2
   1  18  -4 396.941 110.207   1
   1 -18  -4 512.435 120.767   8
  -1  18   4 512.669 124.978   1
   1  18  -3-56.5823 63.5348   2
   1 -18  -3-12.8451 41.1940   8
  -1  18   3-31.8368 48.5878   1
   1  18  -3 34.4786 56.8265   1
  -1 -18   3 17.6139 58.6607   8
  -1 -18   2 718.374 150.807   8
   1  18  -2 573.922 115.904   1
  -1  18   2 981.197 157.588   1
   1 -18  -2 676.163 139.642   8
   1  18  -1 136.941 71.3716   1
   1 -18  -1-137.502 87.1037   8
  -1 -18   1 57.3262 74.3824   8
  -1  18   1 67.3306 59.1225   1
  -1 -18   0 2724.85 277.836   8
   1  18   0 2638.69 248.343   1
   1 -18   0 2433.99 268.065   8
  -1  18   0 2513.63 251.570   1
   1 -18   1 55.1476 78.3125   8
  -1 -18  -1 147.533 80.6467   8
   1  18   1-33.6187 54.3135   1
  -1  18  -1-5.93254 49.4279   1
   1 -18   2 5107.22 406.133   8
   1  18   2 4896.04 337.617   1
  -1 -18  -2 5379.52 389.700   8
  -1  18  -2 5644.82 391.825   1
   1 -18   3 1775.38 248.569   8
  -1 -18  -3 1672.34 216.724   8
   1  18   3 1623.26 196.132   1
  -1  18  -3 1534.98 209.110   1
   1 -18   4-6.08482 63.8306   8
   1  18   4 15.3413 62.5400   1
  -1  18  -4 13.1606 64.2319   1
  -1 -18  -4 68.6349 71.5245   8
  -1  18  -5 2001.84 249.884   1
   1  18   5 1505.77 198.013   1
   1 -18   5 1947.33 270.796   8
  -1 -18  -5 2065.91 235.640   8
  -1  18  -6 21.6220 50.0100   1
  -1 -18  -6 173.406 78.1151   8
   1 -18   6 145.474 93.5042   8
   1  18   6 82.6854 62.7491   1
  -1 -18  -7-25.5934 49.4039   8
  -1  18  -7 58.1323 66.4908   1
   1 -18   8 238.381 129.498   8
  -1  18  -8 388.799 127.435   1
  -1 -18  -8 234.500 77.7934   8
  -1  18  -9-5.25849 51.0242   1
   1 -18   9 2.12806 84.3120   8
   1 -19 -11 90.5799 73.4324   5
   1 -19 -10-8.36377 56.0967   5
   1  19  -9 182.677 83.2547   1
  -1 -19   9 184.888 96.3546   8
  -1 -19   8 354.830 127.705   8
   1  19  -8 597.199 152.567   1
   1 -19  -7 104.658 81.0054   8
  -1 -19   7 263.235 122.488   8
   1  19  -7 43.5091 58.6561   1
   1 -19  -6 1283.88 187.231   8
  -1  19   6 1104.38 185.033   1
  -1 -19   6 1223.52 217.009   8
   1  19  -5 1204.20 187.716   1
   1 -19  -5 1251.57 182.116   8
  -1 -19   5 983.810 200.296   8
  -1  19   5 1204.95 183.586   1
   1 -19  -4 456.051 115.118   8
   1  19  -4 572.986 133.979   1
  -1  19   4 425.953 123.539   1
  -1 -19   4 634.641 155.907   8
  -1 -19   3 275.557 108.820   8
   1 -19  -3 164.884 59.4822   8
  -1  19   3 245.450 89.5472   1
   1  19  -3 460.230 121.457   1
  -1  19   2 412.578 113.812   1
  -1 -19   2 448.978 130.460   8
   1 -19  -2 217.525 85.1970   8
   1  19  -2 381.335 99.6530   1
  -1  19   1 1835.37 220.782   1
  -1 -19   1 1588.90 231.169   8
   1 -19  -1 1580.97 217.092   8
   1  19  -1 2143.62 235.192   1
  -1 -19   0 171.028 74.1335   8
   1 -19   0 118.516 71.3365   8
   1  19   0 212.397 82.3497   1
  -1  19   0 112.077 65.6207   1
   1 -19   1 321.060 114.286   8
   1  19   1 179.492 68.8248   1
  -1 -19  -1 288.314 98.4547   8
  -1  19  -1 92.3940 54.9512   1
   1  19   2 55.6995 45.4117   1
   1 -19   2 124.135 67.6210   8
  -1 -19  -2 133.815 78.3020   8
  -1  19  -3 4664.04 373.886   1
   1 -19   3 4744.81 409.685   8
   1  19   3 4238.14 321.085   1
  -1 -19  -3 4327.36 359.491   8
  -1 -19  -4 375.656 119.331   8
  -1  19  -4 497.102 122.515   1
   1 -19   4 495.209 152.051   8
   1  19   4 330.926 99.0251   1
   1  19   5 141.109 62.0965   1
  -1 -19  -5 263.304 105.745   8
   1 -19   5 141.107 99.7951   8
  -1  19  -5 256.810 98.9314   1
  -1 -19  -6 2139.21 249.469   8
   1  19   6 1797.84 215.974   1
  -1  19  -6 2108.27 269.553   1
   1 -19   6 2116.37 300.018   8
  -1 -19  -7 294.267 100.501   8
   1  19   7 186.280 85.7271   1
   1 -19   7 361.918 125.514   8
  -1  19  -7 480.537 151.906   1
  -1 -19  -8 17.5921 54.4755   8
  -1  19  -8 16.5212 48.5449   1
   1 -19   8-35.8636 83.9864   8
   1 -20 -10 618.276 184.579   5
   1  20  -8 479.619 142.576   1
  -1 -20   7 242.442 118.463   8
   1  20  -7 71.6243 60.8353   1
  -1  20   7 48.0357 66.9663   1
  -1  20   6 1050.73 182.097   1
   1  20  -6 938.852 186.327   1
   1 -20  -6 944.704 164.067   8
  -1 -20   6 785.438 181.562   8
  -1  20   5 138.278 92.0048   1
   1 -20  -5 80.1369 67.3594   8
  -1 -20   5 218.409 105.134   8
   1  20  -5 118.759 87.3404   1
  -1 -20   4 1232.42 220.007   8
  -1  20   4 1664.29 224.790   1
   1 -20  -4 1730.07 224.813   8
   1  20  -4 1801.77 239.177   1
   1 -20  -3 205.568 85.1371   8
  -1 -20   3 226.419 106.751   8
   1  20  -3 216.930 84.3059   1
  -1  20   3 243.526 94.3644   1
  -1  20   2 53.7638 59.4389   1
  -1 -20   2-81.0082 61.3116   8
   1  20  -2 85.5776 58.5768   1
   1 -20  -2-28.0021 63.1934   8
  -1  20   1 289.904 99.5091   1
  -1 -20   1 65.1803 62.1821   8
   1 -20  -1 100.280 66.9313   8
   1  20  -1 201.789 90.1858   1
  -1 -20   0-69.2314 69.9146   8
  -1  20   0-13.0975 51.7409   1
   1 -20   0-136.603 97.9296   8
   1  20   0 31.1123 56.0322   1
  -1  20  -1 70.0092 64.0669   1
   1  20   1 322.389 96.9856   1
  -1 -20  -1 374.276 116.085   8
   1 -20   1 243.276 97.4764   8
   1 -20   2 173.227 96.1433   8
  -1 -20  -2 266.026 94.5811   8
   1  20   2 186.635 76.5277   1
  -1  20  -2 71.6747 69.9764   1
  -1 -20  -3 1171.52 194.194   8
   1 -20   3 1625.96 251.186   8
  -1  20  -3 1158.20 194.676   1
   1  20   3 1066.60 167.092   1
  -1  20  -4 229.224 109.166   1
  -1 -20  -4 110.795 81.8198   8
   1 -20   4 90.1067 87.5351   8
   1  20   4 8.50719 47.6209   1
  -1  20  -5 1925.28 257.555   1
   1  20   5 1525.72 209.745   1
  -1 -20  -5 2191.99 257.874   8
   1 -20   5 2481.67 323.166   8
   1  20   6 931.470 167.665   1
  -1  20  -6 937.292 182.321   1
  -1 -20  -6 933.706 169.703   8
   1 -20   6 1286.79 235.255   8
  -1 -20  -7 58.9063 43.5619   8
  -1  20  -7 25.2390 62.2602   1
  -1  21   8 159.221 77.6577   1
   1  21  -7 62.2099 78.0627   1
  -1  21   7 87.3545 74.7117   1
   1  21  -6-10.4299 53.8397   1
  -1  21   6-11.6060 52.5215   1
   1 -21  -6 55.0074 54.4162   8
   1 -21  -5-50.6525 67.2054   8
   1  21  -5-26.5474 70.5792   1
  -1 -21   5 27.9424 77.3177   8
  -1  21   5 123.790 77.5811   1
  -1 -21   4 1202.97 224.921   8
  -1  21   4 1104.12 183.705   1
   1 -21  -4 1107.57 187.896   8
   1  21  -4 1154.29 193.561   1
   1  21  -3 151.685 83.9489   1
  -1 -21   3 167.329 101.487   8
   1 -21  -3 72.9614 53.0741   8
  -1  21   3 83.4262 69.3876   1
  -1 -21   2 338.179 123.753   8
   1  21  -2 651.715 143.876   1
   1 -21  -2 390.852 114.836   8
  -1  21   2 453.365 119.779   1
   1 -21  -1 79.2252 65.9282   8
  -1  21   1 38.2811 55.6117   1
  -1 -21   1-56.5365 64.9297   8
   1  21  -1 80.6010 64.4132   1
  -1 -21   0 120.215 84.9894   8
  -1  21   0 251.218 98.9727   1
   1  21   0 202.399 92.9438   1
   1 -21   0 119.010 72.1185   8
   1 -21   1 867.794 186.719   8
  -1  21  -1 1030.33 186.276   1
  -1 -21  -1 1171.00 204.041   8
   1  21   1 1279.74 194.019   1
   1 -21   2-62.2184 77.4692   8
  -1 -21  -2 89.6456 80.7943   8
   1  21   2-46.0048 67.3566   1
  -1  21  -2-167.475 90.5941   1
   1 -21   3-12.3142 81.1638   8
  -1  21  -3 91.1571 65.8726   1
   1  21   3-91.6311 64.0302   1
  -1 -21  -3 59.4812 81.0811   8
   1 -21   4 183.902 111.750   8
  -1 -21  -4 46.6713 59.9072   8
  -1  21  -4 14.6212 54.7105   1
   1  21   4 18.8118 53.6277   1
   1 -21   5 431.184 144.902   8
  -1  21  -5 354.436 127.797   1
  -1 -21  -5 398.479 120.202   8
  -1 -21  -6-31.2918 63.0460   8
  -1 -21  -7 251.107 96.5167   8
  -1  22   6 61.1952 67.6158   1
   1 -22  -5-106.888 82.0649   8
  -1  22   5 71.2270 75.1687   1
   1  22  -5-55.2225 82.9766   1
  -1  22   4 639.680 150.783   1
   1 -22  -4 679.306 152.371   8
   1  22  -4 766.599 164.008   1
   1  22  -3 345.882 113.331   1
   1 -22  -3 205.955 88.3537   8
  -1  22   3 220.827 96.1801   1
  -1  22   2 104.059 69.8768   1
   1 -22  -2 57.1226 63.7236   8
  -1 -22   2 237.018 104.255   8
   1  22  -2 67.6059 69.1862   1
  -1 -22   1 618.580 155.543   8
   1 -22  -1 728.801 168.714   8
  -1  22   1 665.571 152.684   1
   1  22  -1 712.967 151.601   1
  -1 -22   0 1298.67 227.303   8
   1 -22   0 1413.74 232.385   8
  -1  22   0 1258.99 203.916   1
   1  22   0 1153.79 188.888   1
  -1  22  -1 416.406 128.376   1
   1 -22   1 413.497 132.659   8
  -1 -22  -1 393.261 134.130   8
   1  22   1 254.680 97.1683   1
  -1 -22  -2 32.1523 43.9888   8
   1 -22   2 92.1083 82.8281   8
   1  22   2 107.156 84.1878   1
  -1  22  -2-52.9675 61.3852   1
  -1  22  -3 2.44747 51.5053   1
  -1 -22  -3 19.8620 44.6220   8
   1  22   3-1.88438 40.5603   1
  -1  22  -4 11.3523 59.7407   1
  -1 -22  -4-24.4587 53.4998   8
  -1 -22  -5 47.9621 61.7341   8
  -1 -22  -6 98.6086 68.7449   8
   1 -23  -5 301.374 111.027   8
   1 -23  -4-18.1029 47.1792   8
   1 -23  -3 161.501 84.6524   8
   1  23  -3 101.655 79.8243   1
  -1  23   3 251.442 99.6261   1
   1 -23  -2 682.621 167.486   8
  -1  23   2 903.140 176.893   1
   1  23  -2 632.088 152.133   1
   1 -23  -1 772.838 183.651   8
  -1  23   1 649.228 150.974   1
   1  23  -1 612.263 145.847   1
  -1  23   0 307.342 119.769   1
   1  23   0 320.793 111.445   1
   1  23   1 1524.93 227.290   1
  -2   0  16-53.1513 77.6195   4
   2   0 -16 57.6662 59.4812   5
  -2   0  15 0.44019 57.9914   4
   2   0 -15-115.276 104.183   5
   2   0 -14-177.690 99.4698   5
  -2   0  14 49.0231 64.7756   6
  -2   0  14-199.467 115.652   4
  -2   0  13-25.1440 57.6019   6
   2   0 -13-3.17377 46.8873   3
   2   0 -13 70.5515 62.7327   5
   2   0 -12 888.385 127.488   3
   2   0 -12 766.883 160.783   5
  -2   0  12 877.807 141.350   6
  -2   0  12 782.303 146.416   4
   2   0 -11 4.35484 32.8963   3
   2   0 -11-39.4199 42.6996   5
  -2   0  11 24.5473 38.5137   6
  -2   0  10 12888.4 388.074   8
  -2   0  10 12257.9 517.989   6
   2   0 -10 13176.7 620.920   5
   2   0 -10 12800.4 486.493   3
  -2   0   9-7.79121 40.9525   6
   2   0  -9-14.6429 41.8042   5
   2   0  -9-23.5884 33.7368   3
  -2   0   9 0.31099 14.2223   8
  -2   0   8 11635.5 450.684   6
   2   0  -8 10739.5 396.229   3
   2   0  -8 10282.9 490.223   5
  -2   0   7-19.7256 29.8038   6
   2   0  -7 17.0397 23.9850   3
   2   0  -7-85.5420 57.4400   5
   2   0  -7-21.5059 38.5002   2
   2   0  -6 666.729 93.5622   2
   2   0  -6 811.388 88.3011   3
  -2   0   6 704.269 94.2766   6
   2   0  -6 646.854 102.343   5
   2   0  -5 47.6470 33.6846   5
   2   0  -5 65.6827 28.7871   3
  -2   0   5 63.3356 30.6731   6
   2   0  -5 116.488 37.2602   2
  -2   0   5 49.7396 15.5989   8
   2   0  -4 808.285 73.4696   3
   2   0  -4 821.698 89.6300   2
   2   0  -4 864.023 92.6952   5
  -2   0   4 780.444 44.4730   8
  -2   0   4 773.587 86.1538   6
   2   0  -3 7.53221 14.1253   3
   2   0  -3 18.2676 17.0606   2
   2   0  -3 5.59280 5.94455   8
  -2   0   3-26.7322 27.0117   6
   2   0  -3 17.0894 13.8259   5
  -2   0   3 3.67522 5.74843   8
  -2   0   2 87695.1 1569.82   8
   2   0  -2 87294.4 1635.35   3
   2   0  -2 85649.9 1661.76   2
  -2   0   2 88825.5 1681.23   6
  -2   0   1 8.18771 12.7450   6
   2   0  -1 36.5650 22.1803   2
  -2   0   1 2.93874 7.02027   7
  -2   0   1 18.0324 10.1338   8
   2   0   0 299143. 5371.01   4
  -2   0   0 305566. 5360.50   8
   2   0   1 15.7142 12.9648   4
  -2   0  -1 2.13237 11.9458   8
  -2   0  -1 9.98779 7.73897   1
   2   0   1 18.4910 8.77910   1
   2   0   2 5501.77 209.894   4
  -2   0  -2 5367.08 166.440   1
  -2   0  -3-1.83534 13.0209   5
   2   0   3-1.09971 11.9028   1
  -2   0  -4 1990.18 141.703   5
   2   0   4 2085.62 141.722   4
  -2   0  -4 1983.49 94.0736   6
   2   0   4 1952.39 118.768   1
   2   0   5 47.4241 31.4937   4
  -2   0  -5 7.21047 11.1718   6
  -2   0  -5-4.23719 20.3809   5
  -2   0  -6 2382.68 125.741   6
   2   0   6 2353.08 178.421   4
   2   0   6 2164.98 122.585   3
  -2   0  -6 2449.07 191.985   5
   2   0   7-10.6059 46.5562   4
  -2   0  -7 6.64909 17.9574   6
  -2   0  -7-37.8697 39.1919   5
   2   0   7 15.6475 16.4828   3
   2   0   8 1062.03 142.047   4
  -2   0  -8 1156.16 149.563   5
  -2   0  -8 1316.83 110.717   6
   2   0   9-72.7082 54.9618   4
  -2   0  -9-5.84694 37.1630   5
   2   0  10 204.098 69.7622   4
  -2   0 -10 294.672 88.6767   5
  -2   0 -11-8.87514 48.4938   5
   2   0  11-231.273 82.3316   4
  -2   0 -12 2404.64 286.998   5
   2   0  12 2601.57 267.845   4
  -2   0 -13-85.6714 79.6700   5
   2   0  13 5.59667 47.8515   4
  -2   0 -14 96.7208 73.9272   5
   2   0  14 276.399 104.595   4
   2   0  15 5.38061 60.8297   4
  -2   0 -15-177.117 108.297   5
  -2   0 -16 211.571 131.384   5
   2   0  16 231.271 112.145   4
   2   1 -16 36.0450 65.0454   5
  -2  -1  16-21.4718 57.4474   4
  -2   1  16 10.9011 73.3146   4
   2  -1 -16-49.4116 93.3438   5
  -2   1  15 900.272 171.348   4
   2  -1 -15 951.538 199.588   5
  -2   1  15 1157.48 190.245   6
   2   1 -15 862.729 200.628   5
  -2  -1  15 665.102 144.521   4
   2   1 -14 2105.00 297.467   5
  -2  -1  14 1806.86 239.865   4
   2  -1 -14 2192.13 309.740   5
  -2   1  14 2103.60 255.800   4
  -2  -1  14 2332.65 246.958   6
   2  -1 -14 1992.64 202.229   3
  -2   1  14 2124.81 242.519   6
  -2  -1  13-27.0024 83.0558   4
   2  -1 -13 7.53760 38.9550   3
   2   1 -13-84.3403 97.7258   5
  -2  -1  13-91.3999 66.9399   6
  -2   1  13-46.5034 45.4730   6
  -2   1  13-188.469 110.562   4
   2  -1 -13-59.0909 84.1256   5
   2   1 -12 190.838 65.3277   3
  -2   1  12 133.875 57.5918   4
  -2   1  12 164.625 76.1127   6
   2   1 -12 207.948 91.2051   5
   2  -1 -12 244.375 68.7781   3
  -2  -1  12 140.542 68.8414   4
  -2  -1  12 383.385 100.010   6
   2  -1 -12 173.332 70.9909   5
   2  -1 -11 290.813 97.6129   5
   2   1 -11 327.307 106.656   5
  -2   1  11 312.489 86.0765   6
  -2  -1  11 266.085 77.6523   6
   2   1 -11 353.702 83.3992   3
   2  -1 -11 321.169 73.4141   3
  -2   1  10 1746.67 184.366   6
  -2  -1  10 1522.25 167.616   6
   2  -1 -10 1455.61 200.119   5
  -2   1  10 1478.10 104.131   8
   2   1 -10 1584.35 206.005   5
   2  -1 -10 1419.79 141.035   3
   2   1 -10 1605.97 162.864   3
  -2   1   9 914.656 76.5248   8
  -2   1   9 1072.49 137.056   6
   2   1  -9 664.681 129.472   5
  -2  -1   9 827.883 118.681   6
   2  -1  -9 974.873 111.305   3
   2   1  -9 678.434 99.3175   3
   2  -1  -9 1002.75 153.892   5
  -2   1   8 3934.81 158.454   8
   2   1  -8 4332.16 240.264   3
   2  -1  -8 4200.11 298.010   5
  -2  -1   8 4282.16 264.541   6
  -2   1   8 4486.51 270.361   6
   2  -1  -8 4492.01 230.304   3
   2   1  -8 4256.59 280.514   2
   2   1  -8 4739.53 320.490   5
  -2   1   7 5777.90 181.575   8
   2  -1  -7 6390.16 337.361   5
   2   1  -7 5863.52 267.905   3
   2  -1  -7 6155.28 261.576   3
   2   1  -7 5266.25 300.795   2
  -2  -1   7 5569.77 288.056   6
  -2   1   7 5807.44 297.362   6
   2   1  -7 5906.38 337.437   5
  -2  -1   6 15809.7 494.919   6
   2   1  -6 15160.2 452.722   3
  -2   1   6 14641.7 489.263   6
  -2   1   6 14732.2 325.691   8
   2   1  -6 14365.7 502.668   2
   2  -1  -6 15354.7 524.417   5
   2   1  -6 14867.5 533.723   5
   2  -1  -6 14671.6 428.320   3
  -2  -1   5 1279.38 81.9741   8
   2  -1  -5 1564.69 134.743   5
  -2  -1   5 1433.64 127.159   6
   2   1  -5 1227.27 122.646   2
   2  -1  -5 1354.58 102.160   3
   2  -1  -5 1547.95 125.707   2
   2   1  -5 1367.48 109.306   3
   2   1  -5 1245.81 129.662   5
  -2   1   5 1459.96 127.828   6
  -2  -1   4 40965.3 912.320   6
   2   1  -4 40458.4 920.455   2
   2   1  -4 40560.9 862.814   3
   2  -1  -4 42235.2 898.785   2
  -2   1   4 37366.3 881.387   5
   2  -1  -4 36887.2 896.089   5
   2   1  -4 39138.9 944.430   5
  -2  -1   4 39329.4 783.346   8
  -2   1   4 39635.4 919.765   6
   2  -1  -4 38434.4 835.528   3
  -2  -1   3 332.087 34.8829   8
   2   1  -3 502.223 55.5136   3
   2  -1  -3 597.681 62.9217   2
   2   1  -3 331.142 36.8336   8
   2  -1  -3 731.132 64.9176   3
   2   1  -3 399.568 59.1106   2
  -2   1   3 567.489 68.2857   6
   2  -1  -3 722.129 70.1757   5
  -2  -1   3 322.015 50.9108   6
  -2   1   3 674.970 66.6759   5
   2  -1  -2 114735. 2182.63   2
   2   1  -2 120881. 2229.66   2
  -2   1   2 117238. 2219.47   6
  -2  -1   2 120185. 2135.46   8
   2   1  -2 114682. 2175.95   3
   2  -1  -2 117376. 2174.36   5
  -2  -1   2 111761. 2225.89   6
   2   1  -1 288469. 4793.40   3
  -2  -1   1 279297. 4780.06   8
   2   1  -1 286347. 4830.20   2
  -2   1   1 283319. 4832.45   6
   2  -1  -1 288108. 4784.25   2
   2  -1   0 675.971 58.7555   7
   2   1   0 642.278 58.6999   4
  -2   1   0 597.171 49.0212   6
   2  -1   0 684.090 61.3694   4
  -2  -1   0 525.733 47.5179   8
  -2   1  -1 30074.4 566.667   6
  -2  -1  -1 26877.6 620.783   8
   2   1   1 27141.3 613.365   4
  -2   1  -1 29151.0 574.267   1
   2  -1   1 27204.0 573.282   1
   2  -1   1 28757.1 623.867   4
  -2  -1  -2 20214.6 501.626   8
  -2   1  -2 19871.2 450.486   1
   2   1   2 18207.5 476.148   4
   2   1   2 20305.7 415.790   1
   2  -1   2 20000.2 488.737   4
   2  -1   2 20209.2 453.722   1
  -2   1  -2 20371.6 470.472   5
   2  -1   3 58936.6 1203.43   4
   2   1   3 60559.8 1208.92   4
  -2   1  -3 56390.4 1152.05   1
  -2  -1  -3 60522.2 1220.52   8
   2  -1   3 58595.9 1166.98   1
  -2   1  -3 56195.6 1194.34   5
  -2   1  -4 1919.15 139.011   5
  -2  -1  -4 1928.73 104.312   6
   2  -1   4 1879.28 120.688   1
  -2   1  -4 1719.19 72.8035   6
  -2  -1  -4 2149.02 151.320   5
   2  -1   4 1863.20 133.254   4
   2   1   4 1953.73 143.784   4
  -2  -1  -5 197.082 54.6513   5
   2   1   5 258.573 57.8926   4
   2   1   5 138.323 26.0201   3
   2  -1   5 98.6786 41.6765   4
  -2  -1  -5 225.796 40.4776   6
  -2   1  -5 123.256 22.6200   6
  -2   1  -5 151.286 48.5020   5
   2   1   6 8489.47 357.168   4
   2  -1   6 8500.71 362.300   4
  -2   1  -6 8957.26 393.001   5
  -2   1  -6 8642.07 249.569   6
  -2  -1  -6 8292.61 286.842   6
   2  -1   6 7967.83 281.406   3
   2   1   6 8200.74 253.276   3
  -2  -1  -6 8589.33 381.349   5
  -2   1  -7 1560.05 100.158   6
  -2  -1  -7 1223.04 106.170   6
   2   1   7 1286.25 135.476   4
  -2   1  -7 1459.77 163.745   5
   2   1   7 1340.93 93.1869   3
  -2  -1  -7 1210.82 146.885   5
   2  -1   7 1086.03 80.4752   6
   2  -1   7 1343.18 144.100   4
   2  -1   8 45.2588 21.5989   6
  -2   1  -8 23.2159 43.3275   5
   2  -1   8-5.93649 50.2955   4
  -2   1  -8 27.4284 20.9710   6
   2   1   8 1.26736 17.0763   3
   2   1   8 40.5199 36.4758   4
  -2  -1  -8 21.9212 33.1263   5
   2   1   9-5.71272 34.6427   4
  -2   1  -9 33.3575 23.8704   6
   2  -1   9 32.7609 23.8090   6
  -2   1  -9-10.8605 48.6857   5
   2  -1   9 49.5548 55.7622   4
  -2  -1  -9 3.95765 48.5084   5
  -2   1 -10 369.831 106.382   5
   2  -1  10 353.514 58.0867   6
   2   1  10 142.505 68.2373   4
   2  -1  10 449.933 98.9832   4
  -2  -1 -10 333.316 96.2212   5
   2  -1  11-181.153 75.5542   4
  -2   1 -11-75.1609 85.2956   5
   2   1  11-0.50725 66.2069   4
  -2  -1 -11-38.4969 63.5883   5
   2   1  12 513.072 124.959   4
  -2  -1 -12 814.683 172.270   5
   2  -1  12 772.571 140.400   4
  -2   1 -12 666.434 155.758   5
  -2  -1 -13 118.138 84.1983   5
   2   1  13 186.455 92.1242   4
   2  -1  13 158.039 81.3094   4
  -2   1 -13 132.632 81.5538   5
   2   1  14 322.805 108.766   4
  -2   1 -14 359.806 133.324   5
   2  -1  14 187.077 88.2804   4
  -2  -1 -14 146.855 96.8934   5
  -2   1 -15 349.652 157.511   5
   2  -1  15 232.153 102.392   4
   2   1  15 26.6090 62.5742   4
  -2  -1 -15 103.519 89.0113   5
   2  -1  16 72.6953 72.6135   4
  -2   1 -16 56.5196 92.5859   5
   2   1  16 54.2318 74.7644   4
  -2  -1 -16 137.609 117.829   5
   2   2 -16 37.2060 61.8363   5
  -2  -2  16-40.4351 52.4187   4
  -2   2  16-9.34447 56.4915   4
   2  -2 -16 111.744 103.558   5
  -2  -2  15 209.195 101.377   4
  -2   2  15 121.671 52.1845   4
   2  -2 -15 207.494 98.1013   5
  -2   2  15 280.160 98.6905   6
   2   2 -15 29.4403 73.2666   5
  -2   2  14 247.427 87.7680   6
  -2  -2  14 151.480 77.1800   4
  -2   2  14 153.399 80.1087   4
   2   2 -14 197.368 97.5916   5
   2  -2 -14 340.570 128.679   5
  -2  -2  14 157.388 71.7409   6
  -2   2  13 127.174 70.4592   6
  -2   2  13-73.1672 70.5980   4
  -2  -2  13-36.7991 61.4219   6
   2  -2 -13 95.8524 52.5898   3
  -2  -2  13 23.0648 68.3419   4
   2   2 -13-6.19183 74.7126   5
   2  -2 -13 156.922 89.3572   5
   2   2 -12 2432.97 288.409   5
   2   2 -12 2932.09 238.162   3
  -2   2  12 2455.70 250.436   4
  -2  -2  12 2248.55 241.133   4
   2  -2 -12 2131.67 263.452   5
   2  -2 -12 2677.43 213.969   3
  -2  -2  12 2762.19 245.959   6
  -2   2  12 2714.29 249.631   6
  -2  -2  11 1603.08 175.768   6
  -2   2  11 1544.46 183.236   6
   2  -2 -11 1254.49 136.844   3
   2   2 -11 1926.41 188.940   3
   2  -2 -11 1528.91 210.538   5
   2   2 -11 1412.80 206.577   5
  -2  -2  10 16.0570 38.8240   6
   2  -2 -10-7.91600 56.2774   5
   2   2 -10 14.6016 32.6360   3
   2   2 -10-11.4755 55.2868   5
  -2   2  10 31.7302 31.7518   6
   2  -2 -10-48.4363 43.1432   3
   2   2  -9 903.671 143.675   2
   2  -2  -9 819.239 138.708   5
   2   2  -9 747.673 106.524   3
  -2   2   9 721.133 121.505   6
  -2  -2   9 816.046 121.429   6
   2  -2  -9 807.773 98.2450   3
   2   2  -9 980.444 158.665   5
  -2   2   9 594.129 55.2420   8
   2   2  -8 4834.58 303.615   2
   2   2  -8 4564.23 257.859   3
  -2  -2   8 5064.20 282.937   6
  -2   2   8 4994.88 291.483   6
   2   2  -8 4394.89 321.151   5
   2  -2  -8 4494.97 300.699   5
  -2   2   8 4238.61 155.393   8
   2  -2  -8 4924.30 238.711   3
  -2   2   7 253.850 62.0937   6
   2   2  -7 290.874 56.8877   3
   2   2  -7 252.070 61.0096   2
  -2  -2   7 322.385 73.3537   6
   2  -2  -7 356.730 60.1114   3
   2  -2  -7 308.565 71.2260   5
  -2   2   7 277.550 30.0051   8
   2   2  -7 282.489 78.2356   5
  -2  -2   6 1064.89 116.904   6
   2   2  -6 952.560 130.318   5
  -2  -2   6 1364.43 105.873   8
   2   2  -6 1021.70 105.251   3
   2  -2  -6 1228.83 129.578   5
   2   2  -6 1106.27 124.194   2
   2  -2  -6 927.766 88.7310   3
  -2   2   6 988.858 111.757   6
   2   2  -5 1946.62 156.947   2
   2  -2  -5 2604.05 171.794   5
  -2  -2   5 1978.69 119.219   8
   2   2  -5 2233.62 145.895   3
   2  -2  -5 2290.83 155.105   2
   2  -2  -5 2540.00 136.898   3
  -2   2   5 2181.95 159.807   6
   2   2  -5 2100.10 176.983   5
  -2  -2   5 2264.95 155.669   6
   2  -2  -4 21554.3 556.629   2
  -2   2   4 21544.1 594.054   6
  -2  -2   4 24289.7 600.805   6
   2   2  -4 22417.8 564.360   3
  -2  -2   4 22331.0 519.895   8
   2  -2  -4 21821.5 574.590   5
   2  -2  -4 22350.0 533.536   3
  -2   2   4 23265.6 572.165   5
  -2   2   4 20497.9 556.850   2
   2   2  -4 22078.5 608.645   2
  -2  -2   3 97476.5 1769.83   8
   2   2  -3 94083.8 1872.98   2
   2   2  -3 95776.9 1784.54   8
  -2   2   3 98194.0 1863.01   6
  -2  -2   3 95279.9 1857.25   6
  -2   2   3 88957.7 1784.49   5
   2  -2  -3 95050.8 1798.40   5
   2   2  -3 91624.2 1809.98   3
   2  -2  -3 95172.2 1790.12   2
  -2   2   3 93192.0 1799.28   2
  -2  -2   2 181499. 3347.98   8
   2  -2  -2 201547. 3346.47   5
   2  -2  -2 181583. 3341.51   2
   2   2  -2 166627. 3365.35   3
  -2   2   2 176019. 3414.93   6
  -2   2   2 162491. 3319.87   5
   2   2  -2 177350. 3427.06   2
  -2   2   2 195140. 3354.26   2
  -2  -2   1 154672. 2846.41   8
   2   2  -1 159986. 2892.30   2
   2  -2  -1 156605. 2801.90   2
  -2   2   1 166149. 2887.87   6
   2   2  -1 161499. 2844.72   3
   2  -2   0 10522.5 297.145   7
   2   2   0 7768.73 243.842   4
   2  -2   0 9585.84 251.423   6
  -2  -2   0 8052.34 250.134   8
  -2   2   0 10120.2 256.814   6
   2   2   0 8092.19 222.681   3
   2  -2   0 10114.9 270.104   4
   2   2   1 36237.2 708.581   4
  -2   2  -1 32893.9 639.309   6
   2  -2   1 32671.6 746.129   7
   2  -2   1 30055.7 635.868   6
   2   2   1 35735.7 632.185   3
   2  -2   1 30786.0 698.453   4
  -2  -2  -1 33892.3 713.078   8
   2  -2   1 33420.7 639.707   5
  -2   2  -1 31948.1 673.175   1
  -2   2  -1 30529.2 640.058   5
   2  -2   2 33832.6 730.057   4
   2  -2   2 36999.4 721.704   1
   2   2   2 29044.5 709.647   4
  -2  -2  -2 30546.7 731.019   8
  -2   2  -2 33322.2 711.123   5
   2  -2   2 34342.9 701.858   5
  -2   2  -2 34351.5 711.798   1
   2  -2   3 10075.1 304.476   1
   2   2   3 10007.1 317.177   4
  -2   2  -3 8431.47 289.822   1
   2  -2   3 9702.20 316.362   4
  -2   2  -3 10149.1 325.606   5
  -2  -2  -3 10140.6 329.227   8
   2  -2   3 10259.9 313.465   5
   2   2   4 2980.18 170.078   4
  -2   2  -4 2716.69 153.667   1
  -2   2  -4 3012.46 180.648   5
   2  -2   4 3066.97 173.687   4
   2  -2   4 2773.20 166.949   5
  -2  -2  -4 2766.48 168.142   8
  -2  -2  -4 3383.69 156.751   6
  -2   2  -5 38145.1 958.549   5
   2   2   5 39247.8 750.794   3
  -2  -2  -5 39513.9 924.264   8
  -2  -2  -5 38957.2 860.227   6
   2   2   5 37006.5 922.850   4
  -2  -2  -5 40660.7 981.836   5
  -2  -2  -6 1069.25 127.956   5
   2   2   6 972.103 114.549   4
   2  -2   6 884.450 105.806   4
   2  -2   6 702.074 49.6995   6
   2   2   6 896.770 61.2172   3
  -2  -2  -6 1041.23 98.6789   6
  -2   2  -6 944.715 121.083   5
  -2   2  -6 965.529 60.5819   6
   2  -2   7 5446.53 298.734   4
   2   2   7 5262.92 294.372   4
  -2  -2  -7 5479.67 319.087   5
  -2   2  -7 5226.61 185.826   6
   2   2   7 6062.63 196.718   3
  -2   2  -7 5669.67 333.003   5
   2  -2   7 5402.03 177.547   6
  -2   2  -8 616.376 115.691   5
   2   2   8 560.688 97.7706   4
   2  -2   8 586.828 57.7528   6
  -2   2  -8 493.967 56.7283   6
   2  -2   8 605.705 104.721   4
   2   2   8 589.944 59.9925   3
  -2  -2  -8 502.094 106.882   5
   2  -2   9 1567.41 170.920   4
   2  -2   9 1493.40 101.964   6
  -2   2  -9 1481.74 192.087   5
  -2  -2  -9 1308.45 174.166   5
   2   2   9 1158.53 154.512   4
   2   2   9 1374.60 99.6604   3
  -2   2  -9 1638.25 115.895   6
   2  -2  10 2766.17 243.288   4
   2   2  10 2442.71 229.489   4
  -2  -2 -10 2689.78 264.790   5
   2  -2  10 3088.86 159.866   6
  -2   2 -10 3263.41 300.604   5
   2  -2  11 8.48575 51.7489   4
   2   2  11 69.0321 57.5342   4
  -2   2 -11 228.253 86.1385   5
  -2  -2 -11 151.018 75.8755   5
   2   2  12 4339.98 344.264   4
   2  -2  12 4344.18 338.658   4
  -2  -2 -12 4388.34 385.765   5
  -2   2 -12 4117.94 389.587   5
   2   2  13 3076.33 304.650   4
   2  -2  13 2750.12 288.649   4
  -2   2 -13 2782.08 339.046   5
  -2  -2 -13 2891.44 329.012   5
   2  -2  14 304.622 105.594   4
   2   2  14 209.455 94.2324   4
  -2  -2 -14 167.126 100.393   5
  -2   2 -14 164.461 115.621   5
   2   2  15 1560.14 237.265   4
   2  -2  15 1710.22 253.022   4
  -2   2 -15 1740.52 285.053   5
  -2  -2 -15 1860.15 300.152   5
  -2  -2 -16 12.9851 61.8910   5
  -2   2 -16 97.4301 66.0029   5
   2  -2  16 8.59063 67.3789   4
   2   2  16 147.281 81.9798   4
   2  -3 -16 103.601 95.2749   5
  -2   3  16 429.379 138.878   4
   2   3 -16 205.177 123.800   5
  -2  -3  16 308.098 115.460   4
  -2   3  15 130.934 80.2153   4
   2   3 -15 58.8328 75.4186   5
  -2   3  15 394.068 115.470   6
   2  -3 -15 112.164 91.2692   5
  -2  -3  15 176.903 96.2203   4
   2  -3 -14 398.668 131.095   5
  -2  -3  14 377.631 118.070   4
  -2   3  14 396.777 133.699   4
  -2   3  14 481.959 124.261   6
   2   3 -14 348.152 129.627   5
  -2  -3  13-110.194 75.6668   6
   2  -3 -13-5.89776 33.0568   3
  -2   3  13 31.8059 52.7360   6
  -2   3  13-57.5198 76.7261   4
  -2  -3  13-162.091 97.7132   4
   2   3 -13-139.464 114.105   5
   2  -3 -13 59.4492 73.1637   5
   2   3 -12 830.707 171.494   5
  -2   3  12 963.558 158.062   4
  -2   3  12 844.105 143.650   6
  -2  -3  12 1017.87 144.863   6
  -2  -3  12 745.451 136.995   4
   2  -3 -12 921.094 119.244   3
   2  -3 -12 890.995 165.131   5
   2   3 -11 100.095 59.4409   5
  -2  -3  11 132.814 61.6248   6
  -2  -3  11 49.7204 44.0292   4
  -2   3  11 57.6778 45.7489   6
   2   3 -11 46.1198 32.3554   3
   2  -3 -11 46.8961 28.6418   3
   2  -3 -11 130.162 73.4445   5
  -2  -3  10 1765.95 181.125   6
   2  -3 -10 1806.55 209.033   5
   2  -3 -10 1700.76 149.306   3
  -2   3  10 1678.36 183.878   6
   2   3 -10 1550.77 215.102   5
   2   3 -10 1703.24 173.898   3
  -2   3   9 27909.3 606.954   8
   2   3  -9 28137.9 897.781   2
   2   3  -9 28854.8 828.671   3
  -2   3   9 28790.0 875.178   6
  -2  -3   9 30494.8 855.915   6
   2  -3  -9 29331.0 755.778   3
   2   3  -9 28858.6 982.781   5
   2  -3  -9 29147.4 915.996   5
   2  -3  -8 689.626 116.432   5
   2   3  -8 1033.36 124.048   3
   2   3  -8 1049.10 142.928   2
   2   3  -8 878.030 151.339   5
  -2  -3   8 1060.33 130.204   6
   2  -3  -8 777.995 92.6695   3
  -2   3   8 675.990 51.6787   8
  -2   3   8 561.930 98.7251   6
   2   3  -7 11984.8 497.516   2
  -2   3   7 14550.1 519.377   6
  -2   3   7 12910.0 293.129   8
   2  -3  -7 14192.3 418.168   3
   2  -3  -7 14055.5 519.508   5
   2   3  -7 12912.2 465.333   3
  -2  -3   7 13484.1 485.155   6
   2   3  -7 12899.5 555.574   5
   2   3  -6 5318.09 311.110   5
   2  -3  -6 4772.52 206.871   3
  -2   3   6 5107.97 273.775   6
  -2  -3   6 5144.72 230.390   8
  -2  -3   6 5147.35 257.061   6
   2  -3  -6 5273.66 276.004   5
  -2   3   6 4371.12 124.374   8
   2   3  -6 4856.72 274.181   2
   2   3  -6 5038.20 250.884   3
  -2   3   5 7972.65 333.691   6
  -2   3   5 7424.92 297.250   2
  -2  -3   5 7657.88 279.466   8
   2   3  -5 7160.19 295.248   3
  -2  -3   5 7479.58 305.873   6
   2   3  -5 7419.91 331.254   2
   2  -3  -5 8152.99 270.951   3
   2   3  -4 69981.6 1369.99   3
  -2  -3   4 72972.2 1339.93   8
  -2   3   4 68807.0 1341.34   2
   2   3  -4 72077.4 1441.37   2
  -2   3   4 70313.5 1421.55   6
  -2  -3   4 72474.8 1408.09   6
   2   3  -3 10229.3 358.242   2
   2  -3  -3 10087.2 284.302   2
  -2   3   3 10740.0 294.406   2
  -2   3   3 9917.37 347.449   6
   2  -3  -3 10442.3 297.593   5
  -2  -3   3 10251.5 302.494   8
   2   3  -3 9649.20 311.936   8
   2   3  -3 9936.65 319.862   3
   2  -3  -3 9155.31 226.274   8
   2   3  -2 31811.6 772.347   2
  -2  -3   2 34193.0 730.615   8
  -2   3   2 35069.8 778.127   6
  -2   3   2 32386.1 666.348   2
   2  -3  -2 34095.6 674.502   5
   2   3  -2 32266.7 728.070   3
   2  -3  -2 34214.1 667.776   2
  -2  -3   1 68409.6 1306.71   8
   2   3  -1 71702.4 1246.90   1
  -2  -3   1 61727.4 1236.85   1
   2   3  -1 67636.6 1288.44   3
   2   3  -1 65891.4 1332.57   2
  -2  -3   1 63806.2 1287.45   4
  -2   3   1 68764.8 1327.31   6
   2   3   0 189204. 3066.87   4
   2   3   0 159334. 3023.98   3
  -2  -3   0 170747. 3082.57   8
  -2  -3   0 151741. 3034.74   4
  -2  -3   0 179901. 3032.46   3
   2  -3   0 160351. 3047.76   6
   2  -3   0 160299. 3053.79   4
  -2  -3   0 162470. 2973.87   1
  -2   3   0 143973. 3037.61   6
   2   3   0 155090. 2973.70   1
   2  -3   1 22007.2 480.536   6
  -2   3  -1 25371.0 495.913   5
  -2   3  -1 21943.6 476.986   6
   2  -3   1 22053.1 520.405   4
   2  -3   1 21249.5 573.428   7
   2   3   1 20701.4 456.673   3
   2   3   1 23406.5 519.177   4
  -2  -3  -1 23593.8 458.884   3
   2  -3   1 23014.4 475.087   5
  -2   3  -1 22719.3 520.835   1
  -2  -3  -1 23470.0 545.781   8
  -2  -3  -1 22813.2 511.165   4
  -2  -3  -2 2022.33 122.990   8
   2  -3   2 1965.58 114.298   4
   2  -3   2 1782.52 68.4096   6
   2  -3   2 1876.16 136.835   7
   2   3   2 2186.63 118.018   4
  -2   3  -2 1873.67 68.2580   6
  -2  -3  -2 2201.71 123.911   4
  -2   3  -2 1974.80 114.260   5
   2  -3   2 2084.18 108.951   5
  -2   3  -2 1760.40 110.092   1
   2  -3   3 8315.74 289.689   4
  -2  -3  -3 8507.37 300.559   8
  -2  -3  -3 8309.72 293.901   4
  -2   3  -3 9244.09 301.364   1
  -2   3  -3 8309.40 301.266   5
   2   3   3 8771.08 291.959   4
   2  -3   3 8729.01 290.190   5
  -2   3  -4 516.362 70.7571   1
  -2  -3  -4 1174.18 97.4651   6
   2   3   4 946.447 103.453   4
   2  -3   4 597.369 76.6670   5
  -2  -3  -4 793.274 89.1415   8
   2  -3   4 518.802 72.5166   4
  -2   3  -4 435.271 73.0294   5
  -2  -3  -5 8084.50 323.150   8
   2   3   5 7891.10 321.204   4
   2  -3   5 8246.89 332.058   4
  -2   3  -5 8699.20 367.225   5
  -2   3  -5 8363.99 319.245   1
   2  -3   6 23752.0 645.050   4
  -2  -3  -6 22715.2 623.802   8
   2   3   6 22216.5 419.750   3
   2   3   6 23827.0 645.048   4
  -2   3  -6 22461.7 691.629   5
  -2  -3  -6 22450.1 681.895   5
   2   3   7 1839.60 171.968   4
   2  -3   7 1582.17 79.9169   6
   2  -3   7 1859.91 172.019   4
  -2  -3  -7 1897.53 185.870   5
   2   3   7 2106.52 91.0018   3
  -2   3  -7 1955.42 192.810   5
   2   3   8 1667.85 167.090   4
   2   3   8 1571.56 89.1004   3
   2  -3   8 1810.18 92.8267   6
   2  -3   8 2277.15 198.078   4
  -2   3  -8 1930.02 205.134   5
  -2  -3  -8 1649.72 187.354   5
  -2  -3  -9 71.2149 54.6795   5
   2  -3   9 28.8296 45.0532   4
   2  -3   9 73.0300 22.8027   6
  -2   3  -9 19.1560 40.5470   5
   2   3   9 21.0804 42.7479   4
   2   3   9 80.7359 23.5873   3
  -2   3 -10-76.1944 61.1746   5
   2  -3  10-366.314 95.0810   4
   2   3  10-282.980 84.8042   4
   2  -3  10-9.54393 16.0442   6
  -2  -3 -10-92.6821 80.5836   5
   2  -3  11 8.19479 66.6819   4
   2   3  11 51.2328 55.1909   4
  -2   3 -11 5.36427 57.6591   5
  -2  -3 -11-63.7263 94.2807   5
   2  -3  12 725.002 144.927   4
  -2   3 -12 889.604 184.600   5
   2   3  12 1029.63 167.601   4
  -2  -3 -12 821.866 166.130   5
   2  -3  13 2.99666 47.8008   4
  -2   3 -13 23.4369 73.2961   5
   2   3  13 13.2104 47.6839   4
  -2  -3 -13-100.535 95.2534   5
   2  -3  14 535.267 134.759   4
   2   3  14 461.645 135.018   4
  -2  -3 -14 237.502 97.0355   5
  -2   3 -14 209.120 113.818   5
   2   3  15 88.6877 73.6566   4
  -2   3 -15 8.07388 52.5753   5
  -2  -3 -15 29.4026 74.5297   5
   2  -3  15 152.780 92.1323   4
  -2  -3 -16 118.848 79.9596   5
   2  -3  16 88.9908 86.2807   4
  -2   3 -16 163.388 98.9888   5
   2   3  16 118.759 76.2512   4
  -2  -4  16-89.5430 80.3780   4
   2   4 -16 49.5563 67.3108   5
   2  -4 -16-29.4099 80.3141   5
  -2   4  16-17.0932 68.7849   4
   2  -4 -15 509.755 161.036   5
   2   4 -15 381.377 132.182   5
  -2   4  15 222.174 108.974   4
  -2   4  15 250.228 101.132   6
  -2  -4  15 684.918 156.312   4
  -2  -4  14-48.4553 71.5802   4
  -2   4  14-22.9745 39.5761   6
   2   4 -14-145.926 96.8690   5
  -2   4  14-112.159 79.0270   4
   2  -4 -14 6.71784 61.7971   5
   2  -4 -13 36.0669 35.9915   3
   2  -4 -13 49.5323 49.1183   5
  -2  -4  13 66.3380 50.8173   4
  -2   4  13-44.9469 59.5174   4
  -2  -4  13-6.87284 55.0677   6
   2   4 -13-58.5771 108.213   5
  -2   4  13-13.1569 40.6775   6
  -2  -4  12 185.084 62.6743   6
  -2   4  12 73.8765 56.1335   4
   2   4 -12 129.037 68.8817   5
  -2   4  12 190.044 78.6962   6
  -2  -4  12 77.7200 51.4491   4
   2  -4 -12 124.739 44.9806   3
   2  -4 -12 111.646 79.5525   5
  -2   4  11 45.8556 42.3630   6
  -2  -4  11-11.3517 69.3714   4
   2  -4 -11 163.082 85.1344   5
   2   4 -11 86.8608 66.7778   5
  -2   4  11 42.1359 51.8189   4
  -2  -4  11 72.8272 40.2247   6
   2  -4 -11 46.6315 31.4461   3
  -2   4  10 707.843 129.271   6
   2   4 -10 605.535 139.341   5
   2   4 -10 627.065 124.886   2
   2   4 -10 455.631 92.3385   3
  -2  -4  10 736.392 120.098   6
   2  -4 -10 511.865 80.7090   3
   2  -4 -10 425.081 112.871   5
   2  -4  -9 1369.34 173.774   5
   2   4  -9 1262.16 188.109   5
   2  -4  -9 1411.35 127.111   3
  -2  -4   9 1392.74 153.344   6
   2   4  -9 1089.51 136.691   3
  -2   4   9 1299.51 78.3949   8
  -2   4   9 1513.28 175.604   6
   2   4  -9 1203.42 162.529   2
  -2   4   8 9222.94 249.024   8
  -2  -4   8 10707.5 434.134   6
   2   4  -8 8974.74 445.513   2
   2   4  -8 9553.29 493.920   5
   2   4  -8 9683.04 413.971   3
   2  -4  -8 9387.87 340.787   3
   2  -4  -8 9469.10 443.391   5
  -2   4   8 10591.8 453.158   6
  -2   4   7 43083.8 1063.05   6
   2   4  -7 42042.6 1079.58   2
  -2  -4   7 41615.7 983.495   8
   2   4  -7 40162.8 1003.07   3
   2  -4  -7 41957.2 906.297   3
  -2   4   7 36933.3 768.645   8
  -2  -4   7 41264.3 1007.15   6
   2   4  -7 41303.9 1138.58   5
   2  -4  -7 37286.0 1009.83   5
   2   4  -6 8817.83 391.980   2
  -2  -4   6 9441.33 347.511   8
  -2  -4   6 9570.48 367.413   6
   2   4  -6 9319.66 366.805   3
  -2   4   6 8872.92 381.652   6
   2  -4  -6 9117.55 220.474   8
   2  -4  -6 9424.92 304.966   3
   2  -4  -6 9483.83 371.144   5
   2   4  -5 1912.89 165.955   2
  -2  -4   5 1831.22 135.848   8
  -2   4   5 1709.38 150.798   6
   2  -4  -5 1613.90 131.598   5
   2   4  -5 1563.88 135.260   3
  -2   4   5 1812.67 133.418   2
  -2  -4   5 1788.96 146.057   6
   2  -4  -5 1477.41 68.8078   8
  -2   4   4 1857.50 149.148   6
   2  -4  -4 1910.50 78.6331   8
   2   4  -4 1902.98 139.909   3
  -2  -4   4 1951.36 133.197   8
  -2   4   4 1466.39 108.386   2
   2  -4  -4 1909.33 127.783   5
   2   4  -4 2226.02 166.540   2
  -2   4   3 46896.4 1045.00   6
  -2  -4   3 48788.9 905.392   7
  -2  -4   3 47812.2 997.376   8
   2   4  -3 47319.4 1017.30   3
   2   4  -3 47841.1 1066.54   2
   2   4  -2 168417. 3018.37   1
  -2  -4   2 159852. 3014.54   1
  -2  -4   2 161596. 3065.86   8
   2   4  -2 168206. 3119.69   2
  -2   4   2 184920. 3114.75   6
  -2   4   2 171918. 2947.89   2
   2   4  -2 159610. 3055.74   3
   2   4  -2 139007. 2933.57   7
  -2  -4   1 126908. 2326.45   4
  -2   4   1 123220. 2339.85   4
  -2  -4   1 128761. 2302.49   1
  -2  -4   1 125585. 2373.72   8
  -2   4   1 128973. 2381.80   6
   2   4  -1 122798. 2345.33   3
   2   4  -1 130899. 2305.55   1
  -2  -4   1 126625. 2344.86   3
   2   4  -1 125965. 2395.80   2
   2   4   0 28703.3 591.458   4
   2  -4   0 27435.9 596.440   4
  -2  -4   0 27514.6 578.686   4
   2   4   0 27436.2 549.748   1
  -2  -4   0 27350.0 637.597   8
  -2  -4   0 28716.4 587.213   3
   2   4   0 26002.9 581.063   3
  -2   4   0 27523.6 585.535   4
  -2   4   0 28016.5 608.458   6
   2  -4   0 25565.5 606.634   6
  -2  -4   0 24091.3 538.438   1
   2   4   1 1758.90 96.3465   4
  -2  -4  -1 1701.39 112.741   8
   2  -4   1 1421.40 91.9625   4
  -2   4  -1 1420.56 88.1235   4
  -2  -4  -1 1530.87 89.7251   4
  -2   4  -1 1483.15 101.720   1
   2   4   1 1659.87 78.9724   3
   2  -4   1 1366.06 120.718   7
   2  -4   1 1272.79 79.9875   5
  -2  -4  -1 1435.26 71.6418   3
  -2   4  -1 1515.32 82.5968   6
   2  -4   1 1450.79 85.6764   6
  -2   4  -2 5114.21 193.278   4
  -2  -4  -2 4222.72 118.464   3
   2  -4   2 4735.50 147.699   6
  -2  -4  -2 3465.47 170.265   4
  -2   4  -2 4746.75 194.358   5
   2  -4   2 5048.73 242.842   7
  -2   4  -2 5394.75 215.805   1
   2   4   2 4919.41 184.779   4
   2  -4   2 4885.93 189.405   5
   2  -4   2 5260.71 198.096   4
  -2  -4  -2 4364.48 197.612   8
  -2   4  -3 680.283 74.8492   4
   2  -4   3 618.188 90.3490   7
  -2  -4  -3 622.218 71.0214   4
  -2   4  -3 732.572 82.5330   1
  -2  -4  -3 689.458 77.1878   8
  -2   4  -3 606.664 76.4374   5
   2   4   3 658.881 69.1891   4
   2  -4   3 720.173 77.6421   5
   2  -4   3 761.036 78.6228   4
   2   4   4 1512.21 124.133   4
  -2   4  -4 1691.67 130.759   1
   2  -4   4 1464.10 118.808   4
  -2   4  -4 1573.46 138.189   5
  -2  -4  -4 1524.96 125.849   8
  -2   4  -5 3151.88 195.410   1
   2  -4   5 2808.02 185.404   4
   2   4   5 2940.70 183.387   4
  -2  -4  -5 3051.99 187.981   8
  -2   4  -5 3004.77 211.839   5
   2   4   6 1041.24 119.289   4
  -2   4  -6 940.792 127.904   5
  -2   4  -6 805.640 105.904   1
   2  -4   6 904.947 110.172   4
  -2  -4  -6 1198.54 121.507   8
  -2  -4  -7 131.650 46.0255   8
   2  -4   7 143.742 21.6498   6
   2   4   7 241.127 63.5159   4
   2  -4   7 123.910 53.4467   4
  -2  -4  -7 198.654 64.6517   5
  -2   4  -7 222.500 63.2860   5
   2  -4   8 1111.85 138.986   4
   2   4   8 1241.59 149.255   4
  -2  -4  -8 1262.63 165.366   5
  -2   4  -8 1289.25 172.170   5
   2  -4   8 1014.02 65.6038   6
   2  -4   9 12.8180 38.5691   4
   2   4   9 9.37944 45.8861   4
   2  -4   9 85.2875 22.6299   6
   2   4  10-208.975 102.450   4
  -2   4 -10 29.1496 45.4453   5
   2  -4  10-161.564 94.2327   4
  -2  -4 -10-44.1452 70.6418   5
   2  -4  11 1370.05 189.057   4
  -2   4 -11 1632.14 233.948   5
  -2  -4 -11 1269.19 195.463   5
   2   4  11 1492.97 195.030   4
   2  -4  12 26.5046 51.2476   4
   2   4  12 146.400 74.4027   4
  -2   4 -12 228.409 103.830   5
  -2  -4 -12 107.663 76.4443   5
   2   4  13 3053.98 297.922   4
  -2   4 -13 2764.35 333.767   5
   2  -4  13 2953.43 295.057   4
  -2  -4 -13 2789.65 322.789   5
  -2   4 -14 2219.20 314.214   5
   2  -4  14 2269.13 274.735   4
  -2  -4 -14 2044.62 293.799   5
   2   4  14 2259.68 270.551   4
  -2   4 -15 517.489 167.057   5
   2  -4  15 402.414 132.262   4
  -2  -4 -15 485.554 148.782   5
   2   4  15 548.711 137.658   4
   2  -4  16 19.5119 59.8456   4
   2   4  16-36.4011 52.8440   4
  -2   4 -16 115.605 98.9923   5
  -2   5  16 10.6368 65.5478   4
   2  -5 -16-85.7740 71.0639   5
  -2  -5  16-38.3239 64.9868   4
  -2   5  16-106.373 74.4266   6
   2   5 -16-95.4926 99.7896   5
   2  -5 -15 38.5479 54.7370   5
  -2   5  15 105.293 78.5207   6
  -2  -5  15 10.6448 60.7851   4
  -2   5  15 106.477 82.4103   4
   2   5 -15-96.7074 91.7927   5
  -2   5  14 205.448 97.5419   4
  -2  -5  14 270.060 100.913   4
   2   5 -14 24.4259 85.4683   5
  -2   5  14 266.445 100.118   6
   2  -5 -14 95.9738 67.6988   5
   2   5 -13 356.899 110.739   5
  -2  -5  13 554.961 118.213   6
  -2   5  13 621.746 134.866   6
   2  -5 -13 698.120 150.185   5
  -2   5  13 296.731 92.5310   4
  -2  -5  13 695.888 144.510   4
  -2  -5  12 381.632 95.1135   6
  -2   5  12 321.962 98.3277   4
   2  -5 -12 378.450 114.385   5
   2  -5 -12 331.786 70.8234   3
   2   5 -12 166.451 70.0434   5
  -2   5  12 283.074 81.9189   6
  -2  -5  12 346.981 97.9092   4
  -2  -5  11 23.9428 45.6659   4
   2  -5 -11 72.8710 40.0297   3
  -2   5  11 111.755 78.5770   6
   2  -5 -11 212.713 83.2310   5
  -2   5  11 107.818 42.4345   4
  -2  -5  11 158.788 69.6064   6
   2   5 -11 190.458 92.8644   5
  -2  -5  10 4026.49 277.818   6
  -2   5  10 3753.28 293.343   6
   2   5 -10 3301.44 318.541   5
   2   5 -10 3701.37 302.719   2
   2  -5 -10 3817.36 218.811   3
   2  -5 -10 3443.60 298.342   5
  -2   5   9-14.3326 39.5597   6
   2   5  -9 92.5864 55.4697   2
  -2  -5   9 22.5217 35.7320   8
  -2   5   9-13.7766 14.3809   8
  -2  -5   9 3.83351 37.7769   6
   2  -5  -9 46.1021 33.6843   3
   2  -5  -9 35.1855 44.4190   5
   2   5  -8 6265.20 363.826   2
  -2   5   8 6413.54 357.411   6
   2  -5  -8 6133.56 262.791   3
  -2  -5   8 5951.09 317.606   6
  -2   5   8 6508.17 203.249   8
   2  -5  -8 5948.88 343.764   5
  -2  -5   8 6046.80 318.259   8
   2   5  -8 5560.44 316.904   3
   2   5  -7 8918.89 418.826   2
   2  -5  -7 9073.01 313.605   3
  -2   5   7 8561.94 251.173   8
   2  -5  -7 8065.47 239.734   8
   2   5  -7 8806.11 386.288   3
  -2   5   7 9115.65 416.857   6
  -2  -5   7 8673.65 372.144   8
   2  -5  -7 8676.00 392.455   5
  -2  -5   7 8718.95 373.976   6
   2   5  -6 32628.1 873.028   3
  -2   5   6 31648.8 904.885   6
   2  -5  -6 38340.2 898.893   5
  -2  -5   6 32958.6 858.034   8
   2  -5  -6 29259.9 760.333   3
  -2   5   6 34991.8 703.689   8
   2   5  -6 32908.0 922.369   2
  -2  -5   6 33302.0 878.120   6
   2  -5  -6 34122.3 680.989   8
   2   5  -5 1070.17 115.073   3
  -2   5   5 1312.32 111.270   2
  -2  -5   5 1158.16 115.471   8
   2   5  -5 1032.40 123.930   2
  -2   5   5 889.878 123.050   6
   2  -5  -5 999.827 63.5990   8
   2  -5  -5 1040.98 106.215   5
   2  -5  -4 52.9223 29.5601   5
   2   5  -4 26.6457 26.9404   2
  -2   5   4 54.5817 21.5685   2
  -2  -5   4 68.9488 23.5586   7
  -2   5   4 79.4400 35.2184   6
   2   5  -4 35.1986 22.1870   3
   2  -5  -4 83.1518 21.3081   8
  -2  -5   4 36.9743 20.3720   8
  -2   5   3 2090.58 156.684   6
   2   5  -3 2505.69 143.147   1
   2   5  -3 2041.66 157.812   2
   2  -5  -3 2143.08 113.261   8
   2   5  -3 2303.79 151.086   3
  -2  -5   3 2305.73 150.711   8
  -2  -5   3 1894.26 127.281   1
  -2   5   3 1768.41 97.1767   2
  -2  -5   2 143439. 2494.17   1
  -2   5   2 134290. 2568.50   6
   2   5  -2 141654. 2540.95   3
   2   5  -2 135359. 2431.75   7
   2   5  -2 129153. 2576.34   2
  -2  -5   2 137979. 2554.45   8
   2   5  -2 119270. 2476.25   1
  -2  -5   1 14516.5 367.466   4
  -2  -5   1 14434.9 431.225   8
  -2   5   1 15114.9 384.237   4
  -2   5   1 15450.8 428.474   6
   2   5  -1 15017.9 408.220   3
   2   5  -1 13823.3 428.377   2
  -2  -5   1 15031.7 371.699   1
  -2  -5   1 14386.6 399.079   3
   2   5  -1 13872.4 368.136   1
   2  -5  -1 15723.2 440.347   6
  -2   5   0 5358.40 218.754   1
   2   5   0 4849.17 184.528   3
   2  -5   0 5441.46 188.941   4
  -2   5   0 5401.72 178.320   4
   2  -5   0 5257.75 206.664   6
  -2  -5   0 4868.07 181.940   3
   2   5   0 4672.57 170.821   4
  -2  -5   0 4553.33 163.634   4
   2   5   0 4433.50 159.694   1
   2   5   0 4800.41 212.207   2
  -2  -5   0 4671.39 212.028   8
  -2   5   0 4978.93 197.170   6
   2  -5   1 2331.95 118.137   4
   2  -5   1 1934.70 117.905   6
  -2  -5  -1 1648.34 88.8948   3
   2   5   1 1571.58 92.3832   4
   2   5   1 1382.67 81.5945   1
  -2   5  -1 2373.94 116.557   6
   2  -5   1 2020.21 93.6304   2
   2  -5   1 2370.93 124.206   5
  -2   5  -1 2232.07 134.155   1
  -2  -5  -1 1766.34 127.971   8
  -2   5  -1 2456.14 115.025   4
  -2  -5  -1 1506.72 91.2172   4
  -2   5  -2 15911.8 401.009   4
   2  -5   2 16858.2 404.337   2
   2   5   2 17953.1 406.131   4
  -2  -5  -2 17382.8 463.038   8
   2  -5   2 16306.8 503.954   7
   2  -5   2 16111.3 407.798   4
   2  -5   2 16070.4 371.457   6
  -2  -5  -2 17504.9 413.063   4
  -2   5  -2 16448.1 451.607   1
   2  -5   2 16293.8 437.151   5
  -2   5  -3 10956.9 370.727   1
   2  -5   3 11019.0 277.373   6
  -2   5  -3 10907.7 349.054   4
   2  -5   3 11386.5 356.939   2
   2   5   3 10592.4 336.672   4
  -2   5  -3 10669.0 375.111   5
   2  -5   3 11527.0 351.421   4
  -2  -5  -3 11095.7 352.173   4
   2  -5   3 11295.3 427.145   7
  -2  -5  -3 11381.6 374.565   8
   2  -5   3 11502.1 377.346   5
  -2  -5  -4 284.038 53.7330   8
  -2   5  -4 373.580 65.6644   1
   2  -5   4 330.881 74.5166   7
   2  -5   4 246.728 26.7568   6
  -2   5  -4 260.501 59.5460   5
   2  -5   4 246.048 49.2270   4
   2   5   4 324.827 53.1306   4
  -2   5  -5 10986.0 391.617   1
   2  -5   5 10852.7 368.507   4
  -2  -5  -5 11031.4 374.736   8
   2   5   5 11459.3 369.640   4
   2  -5   5 9736.67 201.317   6
  -2   5  -5 10723.8 414.624   5
   2  -5   6 1472.31 141.338   4
  -2   5  -6 1729.56 153.827   1
  -2   5  -6 1493.45 158.074   5
  -2  -5  -6 1705.74 150.670   8
   2   5   6 1573.28 147.503   4
  -2   5  -7 189.579 63.2506   1
  -2  -5  -7 251.426 77.4754   5
   2  -5   7 249.366 70.7347   4
  -2  -5  -7 179.003 48.8706   8
   2   5   7 262.440 64.5443   4
  -2   5  -7 60.4691 34.1996   5
   2  -5   7 137.234 19.5876   6
  -2  -5  -8 860.868 136.872   5
   2  -5   8 726.026 51.4768   6
   2  -5   8 921.679 125.222   4
  -2   5  -8 812.886 133.554   5
   2   5   8 1172.84 142.139   4
  -2  -5  -8 1051.35 128.719   8
   2  -5   9 217.288 67.3742   4
  -2  -5  -9 424.288 104.703   5
   2  -5   9 245.285 33.2383   6
   2   5   9 413.603 82.4996   4
  -2   5  -9 351.307 101.291   5
   2  -5  10 2786.80 247.186   4
   2   5  10 3035.17 254.227   4
  -2  -5 -10 2735.20 272.120   5
  -2   5 -10 2974.31 298.692   5
   2   5  11 188.962 78.0533   4
  -2  -5 -11 331.231 108.037   5
  -2   5 -11 284.112 118.355   5
   2  -5  11 241.517 86.4563   4
   2  -5  12 3213.85 294.614   4
  -2  -5 -12 3643.78 352.340   5
   2   5  12 3313.51 300.601   4
  -2   5 -12 4050.91 383.821   5
   2  -5  13 3590.04 331.293   4
   2   5  13 3325.12 321.459   4
  -2  -5 -13 3045.10 339.000   5
  -2   5 -13 3450.37 376.380   5
  -2   5 -14 61.8347 78.0475   5
  -2  -5 -14-26.9795 65.4364   5
   2  -5  14 202.470 99.4702   4
   2   5  14 104.213 80.3643   4
  -2   5 -15 147.682 89.9421   5
   2   5  15 210.071 98.8556   4
   2  -5  15 216.383 97.2867   4
  -2  -5 -15 136.745 104.871   5
  -2   5 -16 140.866 120.567   5
   2   5  16 76.0841 73.3293   4
   2  -5  16 207.666 104.922   4
  -2   6  16 9.49974 62.0039   4
   2  -6 -16 171.082 117.847   5
  -2   6  16 277.474 105.816   6
  -2  -6  16 115.867 64.8552   4
  -2   6  15 36.5791 51.1754   6
  -2  -6  15 49.0625 47.7445   4
  -2   6  15-103.368 70.4219   4
   2  -6 -15 55.1002 80.4010   5
  -2  -6  14 252.505 83.9933   4
  -2   6  14 279.809 100.493   6
  -2   6  14 367.072 115.038   4
   2  -6 -14 510.386 155.545   5
  -2  -6  13 12.1584 49.4822   4
  -2   6  13 68.7840 53.0608   6
  -2   6  13 58.6838 51.9137   4
  -2  -6  13 112.883 54.0645   8
  -2   6  12 167.627 84.7404   4
   2  -6 -12 142.300 77.6635   5
  -2  -6  12 259.557 84.0714   6
  -2  -6  12 155.426 53.7789   8
  -2   6  12 258.945 90.2141   6
  -2  -6  12 204.832 85.8253   4
  -2  -6  11 187.764 74.3009   4
  -2  -6  11 295.428 80.3767   8
   2  -6 -11 432.437 78.4932   3
  -2  -6  11 439.068 102.571   6
   2  -6 -11 575.428 137.621   5
  -2   6  11 441.388 114.762   6
  -2   6  11 171.184 78.4739   4
  -2  -6  10 9465.95 450.186   8
  -2   6  10 9436.91 487.113   6
  -2  -6  10 9082.43 444.341   6
   2  -6 -10 8806.16 354.125   3
  -2  -6  10 8594.98 447.494   4
   2   6 -10 9959.00 515.215   2
   2  -6 -10 9016.79 480.591   5
  -2  -6   9 5217.77 314.157   8
   2   6  -9 5596.61 366.347   2
   2  -6  -9 4932.59 239.844   3
  -2  -6   9 5467.61 322.102   6
  -2   6   9 4777.42 326.703   6
  -2   6   8 1177.36 86.2191   8
  -2   6   8 1598.09 178.381   6
   2   6  -8 1360.93 172.020   2
  -2  -6   8 1696.55 166.082   8
  -2  -6   8 1595.39 160.469   6
   2  -6  -8 1507.82 93.8012   8
   2  -6  -8 1389.31 157.779   5
   2  -6  -8 1407.72 117.171   3
   2  -6  -7 6198.13 257.552   3
   2   6  -7 6399.11 355.878   2
   2  -6  -7 7009.22 220.970   8
  -2   6   7 6494.47 226.625   8
  -2   6   7 6356.57 353.518   6
  -2  -6   7 6596.37 332.638   8
  -2  -6   7 6232.61 321.395   6
   2  -6  -7 6102.79 326.684   5
  -2   6   6 2592.27 213.996   6
   2  -6  -6 2570.30 121.704   8
  -2   6   6 3455.16 154.675   8
  -2  -6   6 2669.53 196.350   8
  -2  -6   6 2605.06 173.741   7
   2   6  -6 2661.62 218.746   2
   2  -6  -6 2603.29 191.761   5
  -2  -6   5 17351.2 550.104   8
  -2  -6   5 16409.7 475.413   7
  -2   6   5 17116.7 578.303   6
   2  -6  -5 17535.5 519.647   5
   2   6  -5 15383.1 530.291   3
   2  -6  -5 16842.4 410.383   8
   2   6  -5 16170.6 570.461   2
  -2   6   5 16819.8 481.989   2
  -2  -6   4 1523.16 136.305   8
  -2   6   4 1326.31 138.947   6
   2   6  -4 1550.46 125.999   1
   2   6  -4 1655.60 155.245   2
   2   6  -4 1602.84 140.014   3
   2  -6  -4 1425.15 94.2345   8
  -2  -6   4 1702.54 113.842   7
  -2   6   4 1389.17 99.5034   2
  -2  -6   3 37360.7 864.491   8
   2   6  -3 37389.7 904.872   2
   2   6  -3 35206.4 817.637   1
   2   6  -3 35708.8 852.308   3
  -2   6   3 36791.1 880.016   6
   2  -6  -2 9540.33 312.061   8
   2   6  -2 8240.18 334.857   2
   2   6  -2 8566.00 290.946   1
   2   6  -2 8563.01 267.012   7
  -2   6   2 8390.54 328.350   6
  -2  -6   2 8112.99 282.953   1
  -2  -6   2 8438.74 327.211   8
  -2  -6   1 557.279 51.9886   4
   2   6  -1 445.837 53.2659   1
  -2  -6   1 466.176 61.9613   3
  -2   6   1 797.234 88.0426   6
  -2  -6   1 590.815 61.3565   1
  -2  -6   1 579.727 78.5141   8
  -2   6   1 701.490 61.0746   4
   2   6  -1 533.340 73.0983   2
  -2   6   0 4109.39 201.516   1
  -2   6   0 4289.00 157.265   4
   2   6   0 4096.99 153.025   4
   2  -6   0 4267.33 165.766   4
   2   6   0 4161.14 162.318   1
  -2  -6   0 3985.89 208.044   8
   2   6   0 4035.44 201.800   2
  -2  -6   0 3930.35 175.136   3
  -2  -6   0 3802.15 141.495   4
   2  -6   0 4363.02 211.087   6
  -2   6   0 4128.10 191.066   6
   2  -6   1 144.026 30.3851   4
  -2   6  -1 166.669 40.2054   1
  -2   6  -1 161.143 29.9649   4
  -2  -6  -1 151.664 40.2360   8
  -2  -6  -1 84.3959 21.9670   4
   2   6   1 139.471 29.5819   1
   2  -6   1 147.239 34.9760   6
   2  -6   1 192.532 28.9656   2
   2   6   1 114.696 25.4302   4
  -2  -6  -1 75.4038 23.8053   3
   2  -6   2 1569.61 104.978   2
   2  -6   2 1666.04 108.078   6
  -2  -6  -2 1733.98 107.216   4
  -2   6  -2 1791.42 110.739   4
  -2  -6  -2 1971.56 91.9133   3
   2  -6   2 1509.65 146.139   7
   2  -6   2 1725.06 130.551   5
   2   6   2 1740.59 106.089   4
  -2   6  -2 1669.79 130.575   1
  -2  -6  -2 1738.44 134.883   8
   2  -6   2 1580.75 107.462   4
   2  -6   3 143.333 38.0975   4
   2   6   3 84.6197 29.6375   4
   2  -6   3 145.272 39.4495   2
   2  -6   3 120.668 54.3610   7
   2  -6   3 109.868 27.7775   6
  -2  -6  -3 122.162 33.8244   4
  -2   6  -3 114.997 32.4543   4
  -2  -6  -3 142.774 43.6201   8
  -2  -6  -3 83.3072 16.5935   3
   2  -6   3 106.952 34.4720   5
  -2   6  -3 153.697 48.3238   1
   2  -6   4 12963.4 412.658   4
   2  -6   4 12934.5 320.947   6
   2   6   4 12326.3 393.393   4
  -2   6  -4 13551.8 460.388   1
  -2  -6  -4 14017.3 445.558   8
   2  -6   4 13844.9 511.727   7
   2   6   5 7757.07 327.842   4
  -2   6  -5 7851.53 370.103   5
   2  -6   5 7851.35 212.908   6
  -2  -6  -5 7474.74 323.397   8
   2  -6   5 8579.98 331.316   4
  -2   6  -5 8643.55 361.615   1
   2  -6   5 8159.41 393.627   7
  -2   6  -6-0.64123 28.3295   1
   2  -6   6 1.84038 24.1692   4
   2  -6   6 41.6639 13.6557   6
  -2  -6  -6 92.6117 38.8729   8
   2   6   6 106.792 42.8727   4
  -2   6  -6 74.6076 37.4693   5
  -2   6  -7 7400.13 362.271   1
   2   6   7 7119.99 344.070   4
   2  -6   7 7162.66 200.558   6
  -2   6  -7 7645.58 421.723   5
  -2  -6  -7 7481.75 348.629   8
   2  -6   7 8236.07 368.495   4
  -2  -6  -8 255.759 84.6724   5
   2  -6   8 286.779 76.0361   4
   2   6   8 199.940 68.8014   4
  -2  -6  -8 286.188 72.9898   8
   2  -6   8 168.372 25.1900   6
  -2   6  -8 228.316 67.0422   5
  -2  -6  -9 324.412 108.575   5
   2  -6   9 202.404 66.0168   4
  -2  -6  -9 326.301 80.3283   8
  -2   6  -9 336.156 100.739   5
   2   6   9 223.815 63.8254   4
   2   6  10 9032.36 463.005   4
   2  -6  10 8997.26 463.608   4
  -2  -6 -10 9081.92 518.552   5
  -2   6 -10 8419.21 524.807   5
   2  -6  11 1610.82 199.552   4
   2   6  11 1795.61 208.518   4
  -2   6 -11 1486.60 228.076   5
  -2  -6 -11 1732.41 234.740   5
   2  -6  12 4515.47 349.894   4
  -2  -6 -12 4653.28 399.061   5
   2   6  12 4261.53 343.895   4
  -2   6 -12 4318.86 410.345   5
   2  -6  13 92.9582 76.6007   4
  -2  -6 -13 100.874 97.9562   5
   2   6  13 0.37682 50.6281   4
  -2   6 -13 270.837 126.211   5
   2  -6  14 179.028 98.7068   4
   2   6  14-8.93970 52.6332   4
  -2   6 -14 51.5546 74.2617   5
  -2  -6 -14-58.2756 76.7323   5
  -2   6 -15 130.142 83.5771   5
  -2  -6 -15 101.610 87.2819   5
   2   6  15 88.4545 88.0816   4
   2  -6  15 120.974 83.3333   4
   2  -6  16 398.095 122.095   4
   2   6  16 326.192 113.602   4
  -2   6 -16 250.178 119.571   5
   2  -7 -16 78.6466 96.1461   5
  -2   7  16 86.3617 83.1399   4
  -2  -7  16 54.1894 75.2321   4
  -2   7  16 120.588 84.4370   6
  -2  -7  15 65.6165 51.3188   4
  -2   7  15-66.1973 66.9793   4
   2  -7 -15 81.8748 57.9583   5
  -2   7  15 7.41813 40.9580   6
  -2   7  14-7.07763 54.0683   6
  -2  -7  14 76.4706 66.3034   4
  -2   7  14-60.1474 72.1990   4
   2  -7 -14 67.1325 56.0470   5
   2  -7 -13 627.231 150.734   5
  -2  -7  13 621.396 131.499   4
  -2   7  13 532.833 128.179   4
  -2  -7  13 704.068 135.843   8
  -2   7  13 563.297 134.636   6
  -2  -7  12 24.6633 40.2028   8
  -2   7  12 127.142 48.7383   4
  -2   7  12 144.010 72.3477   6
  -2  -7  12 174.579 82.8817   4
  -2  -7  12 167.386 69.4115   6
   2  -7 -12 199.393 84.6207   5
   2  -7 -11 1926.49 156.857   3
  -2  -7  11 2092.67 218.829   8
   2   7 -11 2097.12 249.167   2
  -2  -7  11 1983.09 222.865   4
  -2   7  11 1818.44 212.788   4
  -2  -7  11 2608.03 237.925   6
   2  -7 -11 1757.70 220.115   5
  -2   7  11 1828.17 220.988   6
  -2  -7  10 15450.4 609.739   8
   2   7 -10 14590.1 647.534   2
  -2   7  10 14045.8 588.383   4
  -2   7  10 13630.8 612.110   6
   2  -7 -10 13865.7 458.393   3
  -2  -7  10 14696.5 596.192   4
  -2  -7  10 15148.9 597.304   6
  -2  -7   9 363.937 83.1205   6
  -2  -7   9 334.930 89.9309   8
  -2   7   9 202.881 78.9588   6
   2   7  -9 235.056 90.2587   2
   2  -7  -9 363.952 67.0417   3
   2  -7  -9 281.060 45.5964   8
   2  -7  -9 257.452 77.2395   5
   2   7  -8-9.49863 38.5587   2
  -2   7   8 30.5591 38.0754   6
   2  -7  -8 12.8380 21.4660   3
  -2   7   8 33.3291 24.2395   8
  -2  -7   8 20.4403 33.6395   6
  -2  -7   8 40.9828 40.4675   8
   2  -7  -8 42.3989 19.2023   8
   2  -7  -8 23.8723 39.6625   5
   2  -7  -7 6782.76 341.718   5
   2  -7  -7 6213.48 268.815   3
  -2   7   7 6978.37 254.334   8
  -2  -7   7 7091.07 324.050   7
  -2  -7   7 6337.20 329.723   6
  -2  -7   7 5987.58 331.213   8
   2  -7  -7 6055.21 220.620   8
  -2   7   7 6571.61 363.010   6
   2   7  -7 5895.48 351.024   2
  -2   7   6 23316.7 742.657   6
   2   7  -6 22051.3 739.970   2
   2  -7  -6 23055.4 545.486   8
  -2  -7   6 22919.6 646.261   7
  -2  -7   6 22784.5 712.312   8
   2  -7  -6 23525.7 688.177   5
   2  -7  -5 2996.01 147.532   8
   2   7  -5 3127.33 202.438   1
   2   7  -5 3042.31 230.310   2
  -2  -7   5 3218.42 226.337   8
  -2   7   5 2930.37 220.746   6
  -2   7   5 2987.02 171.281   2
  -2  -7   5 3181.11 183.706   7
   2  -7  -5 3088.76 195.875   5
   2  -7  -4 60332.6 1201.51   8
   2   7  -4 59104.3 1369.82   2
  -2  -7   4 58005.8 1328.72   8
  -2   7   4 57137.8 1338.73   6
   2   7  -4 57356.3 1287.84   1
  -2   7   4 57309.0 1179.31   2
   2   7  -3 36591.9 944.429   2
   2  -7  -3 36870.3 837.395   8
  -2   7   3 33181.5 741.897   2
  -2  -7   3 35928.5 916.804   8
  -2   7   3 34413.6 911.231   6
   2   7  -2 55490.5 1128.88   7
   2  -7  -2 55822.3 1174.97   8
  -2  -7   2 54308.0 1223.41   8
  -2   7   2 55635.6 1215.53   6
   2   7  -2 55695.0 1237.69   2
  -2   7   1 15581.2 376.318   4
  -2  -7   1 13346.7 345.841   4
  -2  -7   1 13834.5 468.435   8
  -2  -7   1 14603.0 407.476   1
   2   7  -1 14913.4 411.730   1
  -2   7   1 15941.9 461.885   6
   2   7  -1 14145.4 458.434   2
  -2   7   0 60484.1 1273.87   1
  -2  -7   0 53051.5 1109.27   4
   2   7   0 56535.1 1176.30   1
  -2  -7   0 59881.5 1218.37   3
   2   7   0 58743.7 1263.92   2
  -2  -7   0 59932.1 1287.95   8
  -2   7   0 64549.3 1145.61   4
  -2   7  -1 33349.2 709.574   4
  -2  -7  -1 33331.6 712.701   4
   2  -7   1 34228.0 793.434   6
  -2  -7  -1 33585.9 831.664   8
  -2  -7  -1 32650.8 740.506   3
   2   7   1 33117.4 734.576   1
  -2   7  -1 34359.5 820.761   1
   2  -7   1 33863.5 725.966   4
  -2   7  -2 54392.5 1094.88   4
   2  -7   2 52879.1 1120.69   6
   2  -7   2 51257.4 1099.30   2
  -2  -7  -2 54222.9 1066.93   3
  -2  -7  -2 58230.9 1220.95   8
   2  -7   2 54752.4 1102.19   4
  -2   7  -2 49832.0 1184.17   1
  -2  -7  -2 54855.5 1093.21   4
   2  -7   2 54996.6 1214.13   5
   2   7   2 52284.6 1075.08   4
   2  -7   3 517.919 94.0206   7
  -2  -7  -3 862.990 98.3612   8
  -2   7  -3 548.127 67.0889   4
  -2  -7  -3 760.510 84.4219   4
   2  -7   3 518.851 65.4359   4
  -2  -7  -3 649.843 51.5801   3
   2  -7   3 583.639 76.6110   2
   2  -7   3 520.893 60.9220   6
  -2   7  -3 579.576 86.5015   1
   2   7   3 918.031 80.8951   4
  -2  -7  -4 13782.3 437.598   8
   2   7   4 13240.3 378.400   4
   2  -7   4 13284.7 392.820   4
   2  -7   4 12315.7 486.719   7
   2  -7   4 12566.6 314.662   6
  -2   7  -4 13922.4 460.816   1
   2  -7   5 12840.6 335.147   6
   2  -7   5 13336.9 441.795   4
  -2   7  -5 13697.7 496.270   1
   2   7   5 13617.4 436.560   4
   2  -7   5 13487.3 544.033   7
  -2  -7  -5 12900.2 459.603   8
  -2   7  -6 4398.46 272.913   1
   2  -7   6 4095.68 236.112   4
  -2   7  -6 3927.53 277.730   5
   2  -7   6 4384.79 301.943   7
  -2  -7  -6 4114.23 243.726   8
   2   7   6 3986.43 237.126   4
  -2  -7  -7 474.520 85.5549   8
   2  -7   7 452.864 86.1116   4
   2   7   7 336.007 78.2072   4
   2  -7   7 386.602 96.4275   7
   2  -7   7 332.929 41.6979   6
  -2   7  -7 435.362 98.6566   5
  -2   7  -7 390.287 83.4500   1
  -2   7  -8 4015.24 280.047   1
   2  -7   8 3985.47 146.142   6
  -2  -7  -8 3905.76 265.105   8
  -2   7  -8 3960.02 318.672   5
   2   7   8 3450.41 249.415   4
   2  -7   8 3991.10 268.998   4
  -2  -7  -9 1446.58 162.752   8
   2   7   9 1673.83 178.045   4
   2  -7   9 1540.33 174.782   4
  -2  -7  -9 1678.08 209.588   5
  -2   7  -9 1274.65 183.253   5
   2   7  10 12109.7 546.067   4
  -2  -7 -10 12333.5 518.946   8
  -2  -7 -10 12756.1 625.653   5
  -2   7 -10 11635.8 634.490   5
   2  -7  10 12453.3 558.859   4
   2  -7  11 1590.96 200.421   4
  -2  -7 -11 1416.13 215.966   5
   2   7  11 1310.10 179.597   4
  -2   7 -11 1458.08 231.243   5
   2   7  12 495.911 122.729   4
   2  -7  12 477.025 119.307   4
  -2   7 -12 540.482 153.179   5
  -2  -7 -12 651.731 155.445   5
   2  -7  13 86.4412 64.4098   4
  -2  -7 -13 152.219 98.8014   5
   2   7  13 31.5153 50.1964   4
  -2   7 -13 226.403 112.440   5
   2   7  14 976.915 185.279   4
   2  -7  14 1186.12 194.736   4
  -2   7 -14 1049.43 222.583   5
  -2  -7 -14 1027.46 212.477   5
   2  -7  15-19.8923 58.4663   4
  -2   7 -15-103.741 71.7506   5
   2   7  15-41.3134 59.4163   4
  -2  -7 -15 19.7528 54.7886   5
  -2   8  16-16.0349 66.8455   4
   2  -8 -16-22.6112 69.7887   5
  -2   8  16 17.8656 64.9743   6
  -2  -8  16 138.882 83.5150   4
  -2   8  15 63.2985 61.9743   4
  -2  -8  15 178.098 76.1429   4
  -2   8  15 160.009 78.1330   6
   2  -8 -15 28.0225 65.2286   5
  -2   8  14 228.051 94.6809   6
  -2  -8  14 333.082 99.3329   4
  -2   8  14 144.554 88.0076   4
   2  -8 -14 169.449 88.3408   5
  -2  -8  13 668.542 132.426   8
  -2   8  13 600.815 139.225   4
   2  -8 -13 713.411 164.270   5
  -2  -8  13 620.586 136.097   4
  -2   8  13 550.128 132.428   6
  -2  -8  12 113.693 63.8870   6
  -2   8  12-7.91483 51.4626   4
  -2  -8  12 8.13201 36.2667   8
  -2  -8  12 87.3423 56.5719   4
   2  -8 -12 39.2955 48.1022   5
  -2   8  12-18.2820 50.6262   6
  -2   8  11 1607.22 219.816   6
   2  -8 -11 2172.54 248.524   5
  -2  -8  11 2448.64 242.816   8
   2   8 -11 2321.27 260.204   2
  -2  -8  11 2655.25 260.609   4
  -2  -8  11 2584.14 242.400   6
  -2   8  11 2480.03 250.391   4
  -2  -8  10 13566.2 592.872   8
   2  -8 -10 13488.2 453.849   3
  -2  -8  10 14128.6 596.491   4
  -2   8  10 13090.1 608.283   6
  -2  -8  10 14348.1 582.312   6
  -2   8  10 15628.4 616.258   4
   2   8 -10 13849.6 650.736   2
  -2  -8  10 14486.5 581.593   7
   2  -8 -10 14719.6 640.813   5
  -2  -8   9 403.309 101.877   8
  -2  -8   9 179.655 47.5552   6
  -2  -8   9 174.145 51.4028   4
   2   8  -9 267.874 95.3228   2
   2  -8  -9 206.004 51.8433   3
  -2   8   9 175.376 63.6131   6
   2  -8  -9 306.296 51.8958   8
  -2  -8   9 349.433 87.2937   7
   2  -8  -9 255.614 91.4039   5
   2  -8  -8 957.753 135.971   5
   2  -8  -8 997.729 88.2939   8
  -2   8   8 1078.59 100.293   8
   2   8  -8 734.913 124.715   2
  -2   8   8 815.634 134.684   6
   2  -8  -8 1004.71 100.978   3
  -2  -8   8 713.977 110.739   6
  -2  -8   8 769.972 116.215   7
  -2  -8   8 635.248 111.017   8
  -2   8   7 1109.06 147.213   6
  -2  -8   7 866.019 125.262   8
   2  -8  -7 928.578 84.7237   8
   2   8  -7 976.151 140.522   2
  -2   8   7 1174.02 110.688   8
   2  -8  -7 992.153 129.064   5
  -2  -8   7 767.072 105.328   7
  -2   8   6 5884.54 339.246   6
   2  -8  -6 6457.10 244.032   8
   2   8  -6 6282.64 356.763   2
  -2  -8   6 6412.35 346.213   8
  -2  -8   6 6763.13 310.636   7
   2  -8  -6 6348.55 321.248   5
  -2  -8   5 28826.9 832.141   8
   2   8  -5 28213.5 788.117   1
   2   8  -5 29467.4 859.936   2
   2  -8  -5 28952.6 683.055   8
  -2   8   5 30346.5 714.194   2
  -2   8   4 18697.1 601.194   6
  -2  -8   4 19609.5 604.090   8
   2   8  -4 19838.1 625.347   2
   2   8  -4 20309.3 578.224   1
  -2  -8   3 30059.6 833.512   8
   2   8  -3 29149.7 734.244   7
   2   8  -3 31725.4 792.127   1
  -2   8   3 31371.1 842.216   6
   2   8  -3 31476.5 854.958   2
   2  -8  -3 32336.2 764.580   8
  -2  -8   2 2135.87 114.275   4
  -2   8   2 2375.37 129.583   4
   2  -8  -2 2248.65 164.080   8
  -2   8   2 2429.23 176.022   6
   2   8  -2 2100.60 168.789   2
   2   8  -2 1997.65 144.977   1
  -2  -8   2 1972.12 164.627   8
  -2   8   1 1449.00 87.6900   4
   2  -8  -1 1404.17 136.356   8
   2   8  -1 1570.66 121.850   1
  -2   8   1 1463.90 131.840   6
  -2  -8   1 1149.03 123.822   8
  -2  -8   1 1275.61 74.9334   4
   2   8  -1 1303.51 124.484   2
   2   8   0 102.969 38.6195   2
  -2   8   0 31.8158 14.8142   4
  -2  -8   0 69.0811 18.5633   4
  -2   8   0 50.3838 33.5162   1
   2   8   0 75.5952 31.2522   1
  -2  -8   0 40.8451 35.5111   8
  -2   8  -1 51.4299 35.0316   1
   2  -8   1 66.2348 19.2858   2
   2   8   1 105.156 30.9876   1
  -2   8  -1 39.6930 20.7658   4
  -2  -8  -1 132.312 27.4891   4
  -2  -8  -1 170.487 55.0887   8
   2   8   1 153.150 30.1443   4
  -2  -8  -1 140.810 40.7394   3
   2  -8   1 37.4226 18.3639   4
  -2  -8  -2 8739.42 273.694   3
  -2  -8  -2 9128.22 274.231   4
  -2  -8  -2 8288.73 348.737   8
  -2   8  -2 7816.63 333.175   1
  -2   8  -2 8062.25 265.939   4
   2  -8   2 7791.69 297.136   6
   2   8   2 8021.32 255.651   4
   2  -8   2 8304.06 345.612   5
   2  -8   2 7647.16 262.370   4
   2  -8   2 7566.32 273.983   2
   2  -8   3 2604.85 163.997   2
  -2  -8  -3 2271.46 173.009   8
  -2  -8  -3 1579.50 121.753   4
   2  -8   3 3327.58 169.411   6
   2   8   3 2823.93 144.118   4
  -2   8  -3 2601.74 190.031   1
  -2   8  -3 2544.37 145.430   4
   2  -8   3 2690.69 149.490   4
  -2  -8  -3 1897.40 105.229   3
   2  -8   4 10832.0 325.253   6
  -2   8  -4 12268.9 455.063   1
  -2  -8  -4 9854.94 258.435   3
   2  -8   4 10776.8 480.496   7
  -2  -8  -4 12252.7 432.388   8
   2   8   4 10599.2 350.897   4
   2  -8   4 11458.5 372.696   4
  -2  -8  -5-23.7400 33.2414   8
  -2   8  -5-7.82462 38.4475   1
   2  -8   5 29.7383 33.6217   4
   2   8   5-16.1652 21.8241   4
   2  -8   5-14.0766 30.5491   7
   2  -8   5 23.5037 19.0943   6
  -2  -8  -6 107.983 45.2868   8
   2  -8   6 70.9417 42.9331   7
   2  -8   6 143.618 49.2444   4
   2   8   6 183.576 54.9358   4
  -2   8  -6 181.982 64.6396   1
   2   8   7 29.3148 29.2106   4
  -2  -8  -7 34.9490 34.8042   8
   2  -8   7 55.7809 21.2823   6
   2  -8   7 81.5598 34.1832   4
   2  -8   7 90.2994 59.0977   7
  -2   8  -7 46.1698 31.2522   1
  -2   8  -8 149.618 65.5954   1
   2  -8   8 179.591 32.7901   6
   2  -8   8 134.482 56.5723   7
   2   8   8 82.9741 35.6292   4
   2  -8   8 174.912 59.7754   4
  -2  -8  -8 64.0483 45.5091   8
  -2  -8  -9 586.150 133.128   5
   2  -8   9 310.377 90.5122   7
   2   8   9 444.809 95.2848   4
  -2  -8  -9 461.599 100.824   8
   2  -8   9 559.118 105.173   4
  -2   8  -9 259.603 71.3990   5
  -2  -8 -10 134.723 79.1637   5
   2   8  10 157.084 76.3336   4
  -2   8 -10 123.950 71.0529   5
  -2  -8 -10 162.954 59.5870   8
   2  -8  10 117.256 67.5127   7
   2  -8  10 215.507 89.9029   4
  -2  -8 -11 72.3634 64.4297   5
   2   8  11 141.789 67.8343   4
  -2   8 -11-41.7678 59.8998   5
  -2   8 -12 1017.97 201.992   5
   2  -8  12 1001.18 165.201   4
   2   8  12 672.485 144.361   4
  -2  -8 -12 1158.53 207.288   5
   2  -8  13 339.576 103.285   4
  -2   8 -13 447.347 150.881   5
   2   8  13 218.170 93.8860   4
  -2  -8 -13 325.518 123.818   5
   2  -8  14 310.811 112.632   4
   2   8  14 50.7141 49.2434   4
  -2  -8 -14 166.791 101.254   5
   2   8  15 812.914 183.122   4
  -2   8 -15 1194.02 242.748   5
   2  -8  15 1012.85 192.261   4
  -2  -8 -15 837.000 206.618   5
  -2   9  16 191.894 92.1431   4
  -2  -9  16 258.152 110.011   4
  -2   9  16 337.181 124.510   6
   2  -9 -16 196.455 110.625   5
  -2   9  15 3.63266 64.0921   4
  -2  -9  15 22.5646 46.3617   4
  -2   9  15 10.2791 48.4186   6
   2  -9 -15 132.278 92.1305   5
  -2   9  14 136.684 78.5405   6
  -2   9  14 353.262 110.757   4
  -2  -9  14 204.580 86.7484   4
   2  -9 -14 351.886 124.288   5
  -2  -9  13 928.022 168.254   4
  -2  -9  13 973.094 164.843   8
  -2   9  13 1001.15 182.484   6
  -2   9  13 969.306 164.951   4
   2  -9 -13 966.324 189.552   5
  -2  -9  12 11.2498 38.1301   4
  -2   9  12-15.6008 60.8424   4
  -2  -9  12 8.73233 36.6373   8
  -2   9  12-49.0636 67.4418   6
  -2  -9  12-18.3116 42.5173   7
   2  -9 -12-25.8514 76.3169   5
  -2  -9  11 1091.18 162.603   7
   2   9 -11 777.464 155.341   2
  -2  -9  11 796.286 141.662   4
  -2   9  11 953.384 163.867   6
  -2   9  11 909.967 148.325   4
   2  -9 -11 785.770 155.420   5
  -2  -9  11 947.324 150.983   6
  -2  -9  11 826.566 148.058   8
   2   9 -10 3258.56 307.492   2
  -2  -9  10 3138.04 257.591   6
  -2  -9  10 3312.17 271.663   7
  -2   9  10 3505.54 281.251   4
  -2   9  10 3150.81 286.147   6
  -2  -9  10 3317.83 286.597   8
   2  -9 -10 2975.89 189.687   3
  -2  -9  10 3170.21 266.479   4
   2  -9 -10 3236.73 290.487   5
   2  -9  -9 2806.45 161.788   8
  -2  -9   9 2712.83 232.743   6
  -2  -9   9 3159.50 270.958   8
  -2   9   9 2893.23 236.207   4
  -2  -9   9 2798.01 230.333   4
  -2  -9   9 2942.52 245.248   7
   2  -9  -9 2621.98 169.559   3
  -2   9   9 2891.92 263.289   6
   2   9  -9 3091.27 279.526   2
   2  -9  -9 2750.94 249.030   5
   2  -9  -8 380.623 64.7777   3
   2  -9  -8 486.947 67.0823   8
  -2  -9   8 510.230 96.7631   7
  -2   9   8 510.295 116.198   6
  -2  -9   8 434.552 73.7197   4
   2   9  -8 506.815 109.652   2
  -2  -9   8 490.058 105.683   8
   2  -9  -8 439.107 94.5222   5
   2   9  -7 467.418 102.966   2
   2  -9  -7 384.768 86.0085   5
  -2  -9   7 696.724 108.997   7
   2  -9  -7 488.902 66.2404   8
  -2   9   7 532.267 105.382   6
  -2  -9   7 470.722 99.2819   8
  -2   9   6 7198.39 390.105   6
   2   9  -6 6781.45 378.451   2
   2  -9  -6 6778.19 268.097   8
  -2  -9   6 6472.54 370.413   8
   2   9  -6 6508.27 341.725   1
  -2   9   5 2824.86 163.512   2
  -2  -9   5 2624.52 223.668   8
   2   9  -5 2923.99 236.859   2
  -2   9   5 3138.81 250.504   6
   2  -9  -5 3319.65 181.437   8
   2   9  -5 2952.21 215.226   1
  -2  -9   4 1441.25 155.037   8
   2  -9  -4 1593.36 131.744   8
  -2   9   4 1609.28 162.663   6
   2   9  -4 1534.11 164.168   2
   2   9  -3 2587.59 179.936   1
   2   9  -3 2364.64 195.488   2
   2  -9  -3 2162.49 158.853   8
  -2  -9   3 2407.66 195.067   8
  -2  -9   2 3474.03 146.115   4
  -2   9   2 3535.81 159.189   4
   2  -9  -2 3556.92 217.686   8
  -2  -9   2 3600.94 237.222   8
  -2   9   2 3561.15 225.836   6
  -2   9   2 3126.00 109.190   2
   2   9  -2 3790.68 210.360   1
   2   9  -2 3680.40 234.073   2
   2   9  -1 801.944 89.3685   1
  -2  -9   1 732.499 55.5630   4
   2   9  -1 763.332 101.662   2
  -2  -9   1 762.286 104.745   8
   2  -9  -1 647.604 92.3084   8
  -2   9   1 611.642 54.1408   4
   2   9   0 541.721 80.1938   2
  -2  -9   0 651.980 49.6173   4
  -2   9   0 450.590 44.1286   4
  -2   9   0 574.446 84.2931   1
   2   9   0 620.150 73.7350   1
  -2  -9   0 766.355 106.027   8
  -2   9   0 691.864 47.3205   2
   2   9   1 1149.91 74.3024   4
   2  -9   1 638.108 62.0530   4
  -2  -9  -1 1074.95 70.5952   4
   2  -9   1 999.497 71.8145   2
   2   9   1 1096.57 114.876   2
   2   9   1 1129.46 100.402   1
  -2  -9  -1 1094.74 123.206   8
  -2   9  -1 916.355 107.935   1
  -2   9  -1 1010.23 77.1468   4
   2   9   2 1107.79 103.315   1
   2   9   2 1089.51 81.0674   4
   2  -9   2 1527.83 110.047   2
  -2  -9  -2 1083.48 124.202   8
  -2   9  -2 1433.31 138.853   1
  -2  -9  -2 1146.75 97.0646   3
  -2  -9  -2 871.614 74.9599   4
  -2   9  -2 1565.99 100.337   4
   2  -9   2 1495.89 100.829   4
   2  -9   3 8337.08 284.273   4
   2  -9   3 8151.88 318.322   2
  -2  -9  -3 8433.03 359.720   8
  -2  -9  -3 6222.69 257.960   4
  -2  -9  -3 7122.79 247.190   3
  -2   9  -3 8529.89 368.940   1
  -2   9  -3 7791.14 283.782   4
   2   9   3 7198.15 255.781   4
   2  -9   4 118.834 51.5753   7
  -2   9  -4 262.975 72.1470   1
   2  -9   4 256.736 47.9508   6
   2  -9   4 179.010 42.1684   4
   2   9   4 126.811 38.0803   4
  -2  -9  -4 198.339 30.1626   3
   2   9   5 5903.21 263.985   4
   2  -9   5 5614.24 235.502   6
  -2   9  -5 5866.86 332.806   1
  -2  -9  -5 6221.81 165.510   3
  -2  -9  -5 6187.07 314.337   8
   2  -9   5 5701.92 361.981   7
   2  -9   5 5783.30 274.661   4
  -2   9  -6 61.7916 32.8692   1
   2   9   6 141.835 44.4468   4
  -2  -9  -6 99.7899 42.9800   8
   2  -9   6 23.4249 16.2919   6
   2  -9   6 73.7925 41.7941   4
  -2  -9  -7 638.406 102.761   8
   2  -9   7 813.992 109.900   4
   2  -9   7 680.894 133.934   7
   2   9   7 710.758 101.107   4
  -2   9  -7 704.135 126.957   1
  -2   9  -8 928.449 142.118   1
   2  -9   8 639.459 106.793   4
   2  -9   8 693.684 139.341   7
  -2  -9  -8 495.772 96.5736   8
   2   9   8 335.632 91.0724   4
  -2  -9  -9 544.837 133.414   5
   2  -9   9 384.564 103.457   7
   2   9   9 492.795 103.635   4
  -2   9  -9 553.208 118.994   1
   2  -9   9 559.643 106.905   4
  -2  -9  -9 505.175 102.734   8
  -2  -9 -10 643.301 143.569   5
   2  -9  10 332.818 91.9172   4
   2   9  10 229.272 79.9224   4
  -2  -9 -10 536.133 105.862   8
   2  -9  10 455.730 118.317   7
  -2  -9 -11 657.238 145.208   5
   2  -9  11 801.772 143.256   4
  -2  -9 -11 719.977 125.552   8
   2  -9  11 836.474 169.821   7
   2   9  11 564.708 128.618   4
   2  -9  12 526.560 123.208   4
  -2  -9 -12 744.898 164.540   5
   2  -9  12 549.706 145.082   7
   2   9  12 487.752 134.538   4
   2   9  13 525.208 122.761   4
   2  -9  13 523.175 125.602   4
   2  -9  13 466.065 142.895   7
  -2  -9 -13 582.018 156.148   5
   2  -9  14-9.64999 54.0108   4
   2  -9  14-19.4346 56.1971   7
   2   9  14 110.034 77.9357   4
  -2  -9 -14 49.7976 74.2172   5
   2  -9  15 1104.54 196.780   4
   2   9  15 813.802 185.515   4
   2  -9  15 1055.77 212.132   7
   2  -9  16 195.666 124.773   7
  -2  10  16 60.4198 69.3810   6
  -2  10  16 34.1673 64.1973   4
  -2 -10  16-15.8702 56.1807   4
   2 -10 -15 219.433 119.232   5
  -2 -10  15 130.646 93.2937   4
  -2  10  15 124.753 63.4311   6
  -2  10  15 141.498 77.7462   4
   2 -10 -14 143.907 92.3768   5
  -2  10  14 30.4200 62.1171   4
  -2  10  14 73.8400 75.2018   6
  -2 -10  14 49.2491 45.7578   4
  -2  10  13-13.0222 42.5574   4
  -2 -10  13 24.6653 43.3483   8
  -2  10  13 72.2142 64.5009   6
  -2 -10  13-62.7450 63.8068   4
   2 -10 -13 45.8226 62.3405   5
  -2 -10  12 439.415 116.995   8
  -2  10  12 363.933 103.072   4
  -2 -10  12 516.820 127.333   4
  -2  10  12 462.642 120.490   6
   2 -10 -12 434.908 129.360   5
  -2 -10  11 51.5594 53.7813   8
  -2  10  11-83.3218 57.4204   4
  -2 -10  11 32.5995 36.0439   7
  -2 -10  11 106.088 62.0202   6
  -2 -10  11 44.6077 65.1362   4
   2  10 -11-10.1648 42.7936   2
  -2  10  11-28.3789 65.9462   6
   2 -10 -11-47.4580 44.5663   5
  -2  10  10 406.217 111.671   6
   2  10 -10 670.372 139.794   2
  -2 -10  10 621.109 132.182   8
  -2  10  10 397.262 99.2894   4
  -2 -10  10 568.371 122.414   7
  -2 -10  10 572.569 111.395   6
  -2 -10  10 555.006 115.736   4
   2 -10 -10 627.488 132.626   5
   2 -10  -9 148.157 44.9658   3
  -2 -10   9 160.479 66.6468   7
   2  10  -9 237.899 88.6197   2
   2 -10  -9 69.3329 47.7378   5
   2 -10  -9 171.920 43.8377   8
  -2 -10   9 213.482 86.5696   8
  -2  10   9 98.2534 43.9214   4
  -2 -10   9 106.089 50.7416   4
  -2 -10   9 203.151 62.9406   6
  -2  10   9 236.347 86.9639   6
  -2 -10   8 188.292 62.8500   7
   2 -10  -8 141.069 66.9461   5
   2  10  -8 160.581 74.6674   2
   2 -10  -8 111.784 36.7522   8
  -2  10   8 98.7394 63.4845   6
  -2 -10   8 52.4846 42.5499   8
  -2 -10   8-9.91358 55.6349   4
   2  10  -7 7675.00 430.488   2
   2 -10  -7 7764.17 305.487   8
  -2 -10   7 8393.26 446.668   8
   2  10  -7 8755.34 421.758   1
   2 -10  -7 7907.90 405.268   5
  -2 -10   7 7413.21 346.203   4
  -2  10   7 8021.05 433.986   6
   2  10  -6 1064.92 138.703   1
   2  10  -6 1093.19 156.157   2
  -2 -10   6 800.124 134.873   8
  -2  10   6 929.100 141.027   6
   2 -10  -6 939.581 99.5375   8
   2  10  -5 14740.5 545.258   1
  -2 -10   5 14107.8 567.864   8
  -2  10   5 13854.3 565.756   6
   2  10  -5 14667.9 581.628   2
   2 -10  -5 14994.7 470.440   8
   2  10  -4 3601.93 261.430   2
  -2  10   4 3877.68 272.806   6
  -2 -10   4 4009.13 272.964   8
   2 -10  -4 3276.94 206.625   8
   2  10  -3 3415.85 223.230   1
   2 -10  -3 3260.50 207.296   8
   2  10  -3 3755.21 255.187   2
  -2  10   3 3789.06 253.483   6
  -2 -10   3 3429.58 248.542   8
  -2  10   2 42870.5 778.280   2
  -2  10   2 42321.7 842.109   4
  -2 -10   2 40953.7 809.360   4
   2  10  -2 41662.6 984.060   1
  -2 -10   2 42253.6 1074.56   8
   2  10  -2 41691.9 1046.61   2
  -2  10   1 3588.13 228.756   1
  -2 -10   1 2818.68 217.286   8
  -2  10   1 3213.81 105.689   2
   2  10  -1 3152.31 215.791   2
   2  10  -1 2990.86 191.329   1
  -2 -10   1 2386.83 98.9009   4
   2 -10  -1 3409.77 228.620   8
  -2  10   1 3594.50 135.012   4
   2  10   0 2409.90 160.921   1
   2 -10   0 2408.07 204.468   8
  -2  10   0 2669.41 109.398   4
  -2 -10   0 2421.22 195.529   8
  -2  10   0 2685.13 107.038   2
  -2 -10   0 2099.56 90.0092   4
  -2  10   0 2105.98 175.615   1
   2  10   0 2404.58 182.521   2
   2  10   1 295.652 36.6171   4
  -2 -10  -1 386.232 81.3510   8
  -2  10  -1 627.733 58.7448   2
  -2  10  -1 563.658 52.0128   4
  -2  10  -1 502.975 83.2062   1
   2  10   1 426.020 69.2810   1
   2 -10   1 527.754 55.0234   4
   2 -10   1 564.852 54.9869   2
   2  10   1 307.987 65.7524   2
  -2 -10  -2 156.865 58.6357   8
   2  10   2 153.950 31.6643   4
   2 -10   2 136.246 34.0384   4
  -2  10  -2 193.902 55.9493   1
  -2  10  -2 123.784 29.1977   4
  -2 -10  -2 134.074 29.2312   4
   2  10   2 110.132 40.3257   1
   2 -10   2 156.874 37.2878   2
  -2  10  -3 2586.68 149.169   4
  -2 -10  -3 2865.91 152.571   3
   2  10   3 2284.57 130.891   4
  -2  10  -3 2791.14 214.187   1
   2 -10   3 2634.60 151.326   4
  -2 -10  -3 2884.96 214.106   8
  -2  10  -4 4623.71 285.845   1
  -2 -10  -4 4749.02 278.237   8
   2  10   4 4276.59 201.354   4
   2 -10   4 5060.35 228.689   4
  -2 -10  -4 4340.55 177.092   3
  -2  10  -5-37.0607 35.4343   1
   2 -10   5-36.1791 63.2968   7
   2 -10   5-15.3256 34.0027   4
  -2 -10  -5 41.0453 14.8429   3
   2  10   5 39.1255 26.3243   4
  -2 -10  -5-0.33731 28.1625   8
   2 -10   6 100.222 63.0153   7
  -2 -10  -6 138.854 56.9269   8
   2 -10   6 77.3928 39.4539   4
   2 -10   6 65.1351 29.7445   6
  -2  10  -6 115.454 54.0026   1
   2  10   6 54.7972 33.6597   4
  -2 -10  -7 1717.39 171.323   8
   2 -10   7 2030.19 229.875   7
   2 -10   7 1922.17 173.625   4
  -2  10  -7 2258.80 226.317   1
   2 -10   8 8226.58 396.693   4
   2  10   8 8317.29 399.239   4
   2 -10   8 8532.26 498.351   7
  -2  10  -8 8823.15 464.964   1
  -2 -10  -8 8122.40 406.948   8
  -2 -10  -9 1836.65 187.537   8
  -2  10  -9 1293.08 180.312   1
   2 -10   9 1467.18 206.887   7
   2  10   9 1484.42 182.561   4
   2 -10   9 1267.14 156.968   4
  -2 -10 -10-8.56144 56.2962   5
   2  10  10-32.0219 51.5280   4
   2 -10  10 77.5036 56.2059   7
   2 -10  10 51.2004 48.6836   4
  -2 -10 -10 57.3269 45.3213   8
  -2 -10 -11 588.789 116.610   8
  -2 -10 -11 669.774 152.021   5
   2  10  11 551.528 114.720   4
   2 -10  11 538.308 114.868   4
   2 -10  11 788.236 163.843   7
   2 -10  12 308.900 90.8430   4
   2 -10  12 284.207 112.544   7
  -2 -10 -12 496.301 141.033   5
   2  10  12 486.494 113.594   4
   2 -10  13 301.537 102.307   4
  -2 -10 -13 337.004 130.208   5
   2 -10  13 165.298 89.7884   7
   2  10  13 131.941 76.4588   4
   2 -10  14 394.123 143.253   7
   2 -10  14 174.281 84.9149   4
  -2 -10 -14 221.286 110.730   5
   2  10  14 60.6673 52.4948   4
   2 -10  15 189.355 89.5544   4
   2  10  15 127.087 89.5965   4
   2 -10  15-45.6143 81.5127   7
  -2  11  16 108.062 76.6696   4
  -2 -11  16 178.452 98.2229   4
   2 -11 -15 97.2949 96.0455   5
  -2 -11  15 39.9770 62.1760   4
  -2  11  15 9.10668 60.5675   4
  -2 -11  14 27.9975 55.0405   4
  -2  11  14-23.2667 51.6553   4
  -2  11  14-134.802 85.1389   6
   2 -11 -14 36.7037 53.4276   5
   2 -11 -13 84.8468 83.3047   5
  -2 -11  13-63.8911 64.9140   4
  -2  11  13 44.0910 59.1909   4
  -2 -11  13 59.9548 58.0566   8
  -2  11  13 59.4640 76.9952   6
  -2  11  12 162.003 50.3015   4
  -2 -11  12 467.180 125.891   8
  -2  11  12 234.097 101.479   6
  -2 -11  12 166.960 73.9808   4
   2 -11 -12 259.298 99.2729   5
   2  11 -11 274.412 99.8572   2
  -2  11  11 108.565 58.7124   4
  -2  11  11 257.646 110.690   6
  -2 -11  11 263.961 95.5555   8
  -2 -11  11 320.155 90.5688   4
   2 -11 -11 227.622 89.6135   5
  -2 -11  10 117.746 55.4983   7
  -2 -11  10 8.75265 30.0244   4
  -2  11  10 102.733 57.2510   4
  -2  11  10-31.5289 58.1471   6
   2  11 -10 25.2149 48.5569   2
  -2 -11  10 39.3630 58.1947   8
  -2 -11  10 51.6730 45.9538   6
   2 -11 -10 110.420 66.0600   5
   2 -11  -9 803.531 142.884   5
   2 -11  -9 638.959 83.6879   3
   2 -11  -9 591.356 79.8830   8
   2  11  -9 797.491 155.026   2
  -2 -11   9 735.811 143.358   8
  -2 -11   9 822.758 125.372   4
  -2  11   9 680.801 138.007   6
  -2 -11   9 730.517 124.806   6
  -2 -11   9 777.191 129.563   7
  -2  11   9 599.463 106.507   4
  -2 -11   8 74.8507 55.5468   8
   2  11  -8 84.5220 63.4073   2
  -2  11   8-60.7703 66.8477   4
   2 -11  -8 82.8585 64.0514   5
  -2  11   8 39.2188 57.4365   6
  -2 -11   8 16.0445 47.9597   4
   2 -11  -8 14.4762 29.1567   8
   2 -11  -7 4.32264 22.9081   8
  -2 -11   7 49.6450 33.4655   4
  -2  11   7 62.4640 38.1648   6
   2  11  -7 91.8178 40.6917   2
   2  11  -7 40.1315 53.6598   1
  -2 -11   7 78.9203 67.7856   8
   2 -11  -6 16502.9 509.151   8
   2  11  -6 15031.5 623.565   2
  -2  11   6 15110.3 622.274   6
   2  11  -6 14877.8 585.934   1
  -2 -11   6 14371.9 488.617   4
  -2 -11   6 15904.1 637.467   8
   2 -11  -5 40.3098 36.5849   8
  -2  11   5 71.9779 61.8882   6
   2  11  -5 120.220 62.3968   1
  -2 -11   5 117.513 68.2409   8
   2  11  -5 61.1087 49.1035   2
  -2 -11   4 17911.1 669.152   8
   2  11  -4 19323.2 684.507   2
   2 -11  -4 19248.9 599.334   8
   2  11  -4 19282.5 642.124   1
  -2  11   3 1420.57 105.263   4
  -2 -11   3 1131.69 149.739   8
   2  11  -3 1159.89 134.039   1
   2  11  -3 949.397 136.133   2
   2 -11  -3 1407.11 141.981   8
  -2  11   3 1484.55 85.2487   2
  -2  11   2 734.692 63.3577   4
  -2  11   2 491.249 42.2139   2
   2 -11  -2 683.423 105.165   8
  -2 -11   2 576.821 47.4362   4
  -2 -11   2 486.331 96.5904   8
   2  11  -2 673.238 114.296   2
   2  11  -2 616.040 94.0370   1
  -2  11   1 2360.40 93.8709   2
   2  11  -1 2421.43 194.018   2
  -2 -11   1 2497.62 209.619   8
  -2  11   1 2573.18 105.949   4
   2 -11  -1 2573.96 209.485   8
   2  11  -1 2739.29 187.285   1
  -2  11   1 2600.39 201.767   1
  -2 -11   0 1024.73 132.450   8
   2 -11   0 859.825 124.776   8
  -2  11   0 788.566 111.886   1
   2  11   0 761.277 93.5689   1
  -2  11   0 656.084 50.9701   4
  -2  11   0 728.783 58.2094   2
   2  11   0 863.453 111.714   2
   2 -11   1 71.0650 55.1379   8
   2  11   1 6.68734 24.0251   2
  -2 -11  -1 4.99026 34.8705   8
  -2  11  -1 5.80898 9.92776   4
  -2  11  -1 39.0643 19.9548   2
   2  11   1 9.87270 23.0744   1
  -2  11  -1-44.4069 39.6781   1
   2 -11   2 3537.51 161.901   4
  -2 -11  -2 3740.38 255.548   8
   2 -11   2 4000.97 188.366   2
  -2  11  -2 3814.17 254.037   1
  -2  11  -2 4545.52 174.428   4
   2  11   2 3588.41 148.442   4
   2  11   2 3696.36 212.371   1
  -2 -11  -3 131.726 59.2079   8
  -2  11  -3 29.3397 14.3158   4
   2  11   3 90.0134 27.8149   4
   2 -11   3 55.0161 25.9733   4
  -2  11  -3 31.0138 35.1778   1
   2 -11   4 7863.31 300.912   4
  -2 -11  -4 7846.66 269.974   3
   2  11   4 7063.42 272.329   4
  -2  11  -4 7710.63 386.823   1
  -2 -11  -4 7255.32 369.582   8
  -2 -11  -5 1803.20 179.088   8
   2  11   5 1321.23 114.459   4
   2 -11   5 1652.30 136.301   4
  -2  11  -5 1735.86 187.051   1
  -2 -11  -6 3621.03 256.745   8
   2  11   6 3451.53 208.474   4
   2 -11   6 4324.48 242.368   4
   2 -11   6 4127.77 330.655   7
  -2  11  -6 3825.94 287.530   1
   2  11   7 3720.76 231.824   4
   2 -11   7 3523.26 236.875   4
  -2 -11  -7 3423.47 252.947   8
  -2  11  -7 3453.42 290.835   1
   2 -11   7 3586.76 321.071   7
  -2 -11  -8 7409.73 394.235   8
   2 -11   8 7015.98 463.975   7
  -2  11  -8 7283.69 435.607   1
   2 -11   8 7641.26 376.390   4
   2  11   8 7478.43 362.505   4
   2  11   9 109.588 47.1572   4
  -2 -11  -9 160.008 69.3468   8
   2 -11   9 137.172 81.2615   7
   2 -11   9 95.8946 45.0445   4
  -2  11  -9 47.9733 50.8512   1
  -2 -11 -10 576.538 142.034   5
   2 -11  10 496.513 131.211   7
   2  11  10 450.375 104.934   4
  -2 -11 -10 543.202 110.433   8
   2 -11  10 641.795 121.828   4
  -2 -11 -11 274.756 112.603   5
   2 -11  11 301.428 84.1689   4
   2 -11  11 279.403 106.608   7
  -2 -11 -11 193.973 76.3783   8
   2  11  11 228.369 97.4932   4
  -2 -11 -12 114.348 81.6533   5
   2 -11  12-49.5372 64.1368   7
   2 -11  12 56.5534 62.5345   4
   2  11  12 12.5611 58.4563   4
  -2 -11 -13 127.206 69.9188   5
   2 -11  13 93.2806 65.3005   4
   2 -11  13 128.192 87.9799   7
   2  11  13 123.837 79.7953   4
   2 -11  14 932.237 174.732   4
  -2 -11 -14 1378.51 253.721   5
   2 -11  14 686.572 180.200   7
   2  11  14 947.503 177.421   4
   2 -11  15-1.05320 81.3231   4
   2  11  15 13.4872 61.2995   4
   2 -11  15 22.1088 72.9467   7
  -2  12  16 16.7392 58.1726   4
   2 -12 -15 1068.36 226.724   5
  -2  12  15 905.326 183.973   4
  -2 -12  14 49.7768 56.4079   4
  -2  12  14 76.5363 66.1917   4
  -2 -12  13 232.257 96.2662   8
  -2  12  13 212.442 85.4726   4
   2 -12 -13 189.392 100.230   5
  -2 -12  13 95.9742 68.7559   4
  -2 -12  12 513.947 113.267   4
   2  12 -12 684.787 157.532   2
   2 -12 -12 555.937 141.412   5
  -2  12  12 743.636 165.213   6
  -2  12  12 478.326 124.722   4
  -2 -12  12 539.373 141.163   8
   2  12 -11 67.1768 67.5281   2
  -2 -12  11 75.0355 59.9807   8
  -2  12  11 153.044 73.1882   4
  -2 -12  11 56.3066 49.9273   4
  -2  12  11 43.0289 51.4408   6
   2 -12 -11 121.913 68.1971   5
   2 -12 -10 634.734 132.125   5
  -2  12  10 721.580 149.803   6
   2  12 -10 623.306 139.029   2
  -2 -12  10 658.721 122.294   4
  -2 -12  10 542.593 116.108   6
  -2 -12  10 557.068 134.861   8
  -2  12  10 608.132 115.727   4
   2 -12  -9 506.885 117.346   5
  -2 -12   9 226.000 87.3219   8
  -2  12   9 366.246 109.884   6
  -2  12   9 258.961 74.3785   4
  -2 -12   9 230.700 72.8291   4
   2 -12  -9 271.494 58.7772   8
   2  12  -9 346.495 107.634   2
  -2 -12   8 88.3605 47.6950   8
   2 -12  -8 74.5646 52.2612   5
   2 -12  -8-19.8898 29.8526   8
   2  12  -8 18.7674 39.7507   2
  -2  12   8 36.2277 63.5772   6
  -2  12   8-2.49787 43.8860   4
  -2 -12   8-6.03949 43.4864   4
   2  12  -7 1123.99 158.666   1
  -2 -12   7 1108.22 126.802   4
   2 -12  -7 903.623 112.212   8
   2  12  -7 1094.63 164.999   2
  -2  12   7 827.040 153.025   6
  -2 -12   7 955.903 156.220   8
  -2  12   7 909.218 109.841   4
   2  12  -6 19622.9 747.277   2
   2  12  -6 19019.5 704.803   1
   2 -12  -6 19414.1 610.351   8
  -2 -12   6 20849.1 762.190   8
  -2 -12   6 21265.2 609.264   4
   2  12  -5 4743.19 306.989   1
  -2 -12   5 4524.17 321.506   8
   2  12  -5 4395.78 314.214   2
  -2 -12   5 4929.66 232.392   4
   2 -12  -5 4649.92 266.973   8
   2 -12  -4 3549.88 240.352   8
  -2 -12   4 3603.65 276.368   8
   2  12  -4 3657.07 277.655   2
   2  12  -4 4012.61 269.060   1
  -2 -12   4 3945.72 181.043   4
  -2 -12   3 690.265 63.9920   4
  -2  12   3 747.310 74.2067   4
   2 -12  -3 833.597 115.537   8
  -2 -12   3 659.010 114.126   8
  -2  12   3 754.002 61.4412   2
   2  12  -3 786.641 114.229   1
  -2 -12   3 708.545 61.8783   4
   2  12  -3 718.508 119.743   2
  -2  12   2 2686.06 119.156   4
  -2 -12   2 2856.06 242.831   8
  -2 -12   2 3513.06 111.695   4
   2  12  -2 3109.36 235.796   2
   2  12  -2 2948.87 213.384   1
   2 -12  -2 3229.78 234.643   8
  -2  12   2 3429.38 127.359   2
  -2  12   1 3461.04 119.487   4
  -2  12   1 3197.74 124.904   2
  -2  12   1 2929.62 228.752   1
  -2 -12   1 3979.54 279.864   8
   2  12  -1 3511.09 245.818   2
   2 -12  -1 3218.67 251.076   8
   2  12  -1 3756.81 235.892   1
  -2 -12   0 4301.49 282.720   8
  -2  12   0 3527.24 116.855   4
   2  12   0 3980.77 250.664   2
   2 -12   0 4028.26 285.414   8
  -2  12   0 3970.41 259.954   1
   2  12   0 3737.79 223.162   1
   2 -12   1 11069.9 517.591   8
  -2  12  -1 10019.6 442.946   1
  -2  12  -1 11446.7 326.844   2
  -2 -12  -1 10356.6 464.468   8
   2  12   1 9869.04 424.677   2
   2  12   1 10574.6 399.407   1
  -2  12  -1 10399.6 270.649   4
   2  12   2 71.8166 28.8043   1
   2 -12   2 142.853 31.5056   4
  -2  12  -2 184.935 56.3147   1
   2  12   2 59.9492 34.1864   2
   2 -12   2 90.7555 28.7163   2
   2 -12   2 134.780 75.3351   8
  -2 -12  -2 92.0161 45.7895   8
  -2  12  -2 205.240 45.3670   2
   2  12   2 114.857 24.5270   4
   2 -12   3 3261.20 164.831   4
   2  12   3 3166.22 147.851   4
  -2 -12  -3 3204.33 243.637   8
  -2  12  -3 3489.33 258.370   1
   2  12   3 2974.51 203.470   1
   2 -12   4 120.524 35.0602   4
  -2 -12  -4 38.3761 45.0477   8
  -2  12  -4 2.89441 43.8912   1
   2  12   4 26.4580 18.7502   4
   2 -12   5 41.4985 30.2450   4
   2  12   5-29.8904 27.3528   4
  -2  12  -5 41.3526 47.4852   1
  -2 -12  -5-2.75603 40.1193   8
   2  12   6 361.409 57.4076   4
   2 -12   6 316.485 57.6852   4
  -2 -12  -6 459.148 93.2031   8
  -2  12  -6 546.608 114.195   1
  -2 -12  -7 5454.25 346.493   8
   2  12   7 4826.55 270.354   4
   2 -12   7 5897.30 425.797   7
   2 -12   7 5588.23 302.047   4
   2 -12   8 79.3474 49.6358   4
  -2 -12  -8 62.5859 42.9380   8
   2  12   8 15.6752 35.3685   4
  -2  12  -8 50.4599 62.3065   1
   2 -12   8 0.66975 54.8136   7
   2  12   9 2734.07 222.654   4
  -2 -12  -9 2883.28 252.262   8
   2 -12   9 2807.72 309.526   7
  -2  12  -9 2427.96 258.707   1
   2 -12   9 3089.11 246.756   4
  -2 -12 -10 388.130 129.943   5
  -2  12 -10 492.101 141.668   1
   2 -12  10 736.803 158.685   7
   2  12  10 415.971 91.8440   4
   2 -12  10 671.487 124.283   4
  -2 -12 -10 662.036 126.210   8
  -2 -12 -11 75.3403 48.6376   5
   2  12  11-42.7479 44.5372   4
  -2 -12 -11 63.1827 52.1026   8
   2 -12  11-60.1932 46.1562   4
   2 -12  11 1.58395 57.0527   7
   2  12  12-42.8529 56.3146   4
  -2 -12 -12 182.228 106.091   5
   2 -12  12 162.596 87.1748   7
   2 -12  12 87.0155 57.4688   4
   2 -12  13 1498.40 214.070   4
   2 -12  13 1741.29 273.440   7
   2  12  13 1378.48 199.839   4
  -2 -12 -13 1753.85 274.832   5
   2 -12  14 58.6837 74.6610   4
   2 -12  14 57.0126 88.8855   7
   2  12  15 269.937 106.823   4
   2 -12  15 209.046 109.142   7
  -2  13  14 11.7698 52.3356   4
   2 -13 -14 7.01851 58.7118   5
  -2  13  13 20.1912 42.5400   4
  -2 -13  13 47.7972 75.9602   8
   2 -13 -13 125.459 86.1477   5
  -2  13  12-18.8862 52.5297   4
   2  13 -12-19.6614 60.7041   2
  -2 -13  12-9.47696 60.4402   8
   2 -13 -12 73.6601 60.1034   5
  -2  13  11 491.926 110.255   4
   2  13 -11 463.092 133.812   2
  -2 -13  11 406.170 114.921   8
   2 -13 -11 311.775 102.858   5
   2 -13 -10 11.2891 41.0411   5
  -2 -13  10 24.7511 46.5855   8
  -2  13  10 43.0169 40.0193   4
   2  13 -10-0.27055 46.1573   2
   2 -13  -9 53.3121 72.3896   5
  -2 -13   9-6.24313 35.3738   4
   2  13  -9-117.982 67.5284   2
  -2 -13   9 14.8768 55.1546   8
  -2  13   9 2.15676 48.5232   4
   2 -13  -8 2721.09 198.032   8
   2  13  -8 2421.65 247.504   1
  -2 -13   8 2496.65 206.312   4
   2  13  -8 2553.67 267.570   2
   2 -13  -8 3134.11 278.136   5
  -2 -13   8 2824.69 280.728   8
  -2  13   8 2528.85 207.357   4
  -2 -13   7 1019.59 165.323   8
   2 -13  -7 889.440 113.874   8
  -2  13   7 830.089 108.855   4
   2  13  -7 878.100 152.517   2
  -2 -13   7 765.680 104.603   4
   2  13  -7 1057.96 156.655   1
  -2 -13   6 2481.79 248.793   8
   2  13  -6 2850.67 261.223   2
  -2  13   6 2362.93 172.012   4
   2  13  -6 2717.17 244.110   1
  -2 -13   6 2743.95 184.420   4
   2 -13  -6 2678.46 202.109   8
  -2 -13   5 647.282 122.794   8
   2 -13  -5 862.566 115.352   8
  -2  13   5 785.281 88.6808   4
   2  13  -5 577.524 116.235   2
   2  13  -5 600.728 120.117   1
  -2 -13   5 570.413 78.6457   4
  -2 -13   4 5871.00 375.756   8
   2 -13  -4 6963.17 354.480   8
   2  13  -4 6676.71 370.767   1
  -2  13   4 6577.08 233.885   2
   2  13  -4 6388.78 380.148   2
  -2  13   3 619.783 62.1365   4
  -2 -13   3 742.967 134.786   8
  -2  13   3 709.703 62.5235   2
   2 -13  -3 664.371 109.537   8
   2  13  -3 790.403 121.587   1
   2  13  -3 932.937 137.394   2
  -2 -13   3 644.372 49.9342   4
  -2  13   2 8278.46 411.518   1
  -2  13   2 8195.76 219.301   4
   2  13  -2 8404.45 416.806   2
   2  13  -2 8330.58 384.075   1
   2 -13  -2 8259.51 409.706   8
  -2 -13   2 8472.54 439.687   8
  -2  13   2 7507.89 224.624   2
   2  13  -1 6578.55 361.131   2
  -2  13   1 7936.66 222.880   2
   2  13  -1 6527.59 341.325   1
  -2  13   1 6220.40 353.287   1
  -2 -13   1 7390.81 406.327   8
   2 -13  -1 6854.19 384.662   8
   2  13   0 718.502 110.873   2
  -2 -13   0 1075.15 146.700   8
   2 -13   0 965.599 149.652   8
  -2  13   0 895.685 126.868   1
   2  13   0 854.430 114.026   1
  -2  13   0 496.562 55.5131   2
   2  13   1 3810.38 238.869   1
   2  13   1 4105.81 263.351   2
  -2  13  -1 3775.46 266.473   1
   2 -13   1 4218.84 312.998   8
  -2  13  -1 4156.72 183.155   2
  -2 -13  -1 3987.96 285.363   8
   2 -13   2 1418.00 185.863   8
  -2  13  -2 1632.51 124.958   2
  -2 -13  -2 1510.90 175.891   8
   2  13   2 1603.87 161.692   2
  -2  13  -2 1567.61 172.200   1
   2  13   2 1442.70 145.692   1
   2  13   3 414.725 47.9191   4
   2 -13   3 328.666 48.5746   4
  -2 -13  -3 542.188 105.531   8
   2  13   3 302.798 67.7800   1
  -2  13  -3 163.514 66.7697   1
   2 -13   3 459.780 115.881   8
   2  13   4 203.293 41.6827   4
  -2 -13  -4 183.678 66.5774   8
   2 -13   4 98.6032 33.6615   4
  -2  13  -4 44.9264 37.6941   1
   2 -13   5 1723.91 137.911   4
  -2  13  -5 1484.30 181.558   1
   2  13   5 1183.50 108.825   4
  -2 -13  -5 1266.45 160.969   8
   2 -13   6 6308.09 301.049   4
   2  13   6 6965.39 296.945   4
  -2  13  -6 6300.51 402.837   1
  -2 -13  -6 6164.39 370.259   8
   2  13   7 773.758 103.995   4
  -2 -13  -7 970.097 145.421   8
  -2  13  -7 922.371 158.863   1
   2 -13   7 764.060 103.096   4
  -2  13  -8 725.156 146.083   1
   2 -13   8 667.346 107.136   4
  -2 -13  -8 519.450 104.038   8
   2  13   8 461.485 91.7534   4
  -2  13  -9 70.2585 67.8505   1
   2 -13   9 52.4462 43.7544   4
   2  13   9 62.6598 40.3387   4
  -2 -13  -9 84.3773 52.2009   8
   2 -13   9 242.977 106.659   7
   2  13  10 851.202 135.716   4
  -2  13 -10 530.906 130.298   1
  -2 -13 -10 744.446 132.994   8
   2 -13  10 733.416 170.981   7
   2 -13  10 525.656 113.514   4
  -2 -13 -11 32.1581 60.7703   5
  -2 -13 -11-10.5427 38.9777   8
   2  13  11 157.446 62.5046   4
   2 -13  11 40.7021 59.8804   7
  -2 -13 -12-13.1747 61.8938   5
   2 -13  12-40.8576 74.0228   7
   2  13  12 116.006 69.3115   4
  -2 -13 -13-11.5880 65.9022   5
   2 -13  13 114.190 79.9124   7
   2 -13  14 52.6144 79.1372   7
   2 -14 -14-14.9670 60.7106   5
  -2 -14  13 456.009 136.753   8
   2 -14 -13 233.195 109.933   5
   2  14 -12 128.279 79.5128   2
  -2 -14  12 103.058 83.7985   8
   2 -14 -12-59.5195 64.0986   5
   2 -14 -11 50.2194 53.8234   5
  -2 -14  11-65.2211 70.1280   8
   2  14 -11-18.0453 50.8922   2
  -2 -14  10 109.942 73.1740   8
   2 -14 -10-0.64814 53.6494   5
   2  14 -10-10.5070 44.1482   2
   2 -14  -9-13.1512 53.0095   5
   2  14  -9 100.416 75.8689   2
  -2 -14   9-10.4514 49.0273   8
  -2  14   9-27.1095 37.9955   4
   2  14  -8 258.852 91.6732   2
   2 -14  -8 457.572 121.165   5
   2  14  -8 162.325 81.2625   1
  -2 -14   8 187.942 95.1693   8
   2 -14  -8 138.641 44.7645   8
  -2  14   8 190.111 59.9151   4
   2  14  -7 1058.36 169.444   2
  -2 -14   7 1069.82 169.067   8
  -2  14   7 1024.36 116.189   4
   2  14  -7 1253.11 176.661   1
   2 -14  -7 1253.06 144.673   8
   2 -14  -6 1411.48 155.197   8
  -2 -14   6 1564.88 200.496   8
   2  14  -6 1768.69 210.965   2
   2  14  -6 2032.01 219.180   1
  -2  14   6 1093.53 112.489   4
   2 -14  -5 5967.38 328.257   8
   2  14  -5 5397.20 366.252   2
  -2 -14   5 5429.55 373.347   8
  -2  14   5 5012.65 229.336   4
  -2  14   4 1096.59 86.7956   2
  -2 -14   4 917.587 149.894   8
  -2  14   4 925.668 79.6689   4
   2  14  -4 990.448 146.066   2
   2  14  -4 848.356 136.016   1
   2 -14  -4 915.815 127.993   8
   2  14  -3 1046.13 152.642   2
  -2 -14   3 1288.46 175.163   8
  -2  14   3 705.085 57.1180   4
   2 -14  -3 1085.80 143.059   8
  -2  14   3 1314.71 86.5927   2
   2  14  -3 1303.45 158.684   1
  -2  14   2 1076.16 148.553   1
  -2  14   2 930.253 66.0400   2
  -2 -14   2 768.260 136.022   8
   2 -14  -2 949.566 137.508   8
   2  14  -2 864.640 134.249   2
   2  14  -2 752.406 117.886   1
  -2 -14   1 7807.20 433.537   8
   2  14  -1 7820.75 406.373   2
   2 -14  -1 8056.36 431.610   8
   2  14  -1 8075.14 391.168   1
  -2  14   1 8623.22 246.102   2
  -2  14   1 8028.20 416.762   1
  -2 -14   0 2118.70 217.293   8
   2  14   0 2289.89 198.567   1
   2  14   0 2315.82 208.526   2
   2 -14   0 2281.21 237.285   8
  -2  14   0 2424.90 216.447   1
  -2  14   0 2547.95 129.454   2
  -2  14  -1 4452.16 301.668   1
   2  14   1 4734.54 278.773   1
   2 -14   1 4517.15 344.434   8
   2  14   1 4393.30 284.730   2
  -2 -14  -1 4608.97 323.622   8
  -2  14  -1 5060.93 209.305   2
  -2 -14  -2 303.406 78.9005   8
   2  14   2 331.975 81.8833   2
   2  14   2 348.786 78.2138   1
  -2  14  -2 251.202 50.2450   2
  -2  14  -2 124.239 49.8451   1
   2 -14   2 404.076 111.879   8
   2 -14   3 153.207 71.7716   8
   2  14   3 191.751 62.4723   1
  -2  14  -3 246.862 75.7218   1
   2  14   3 134.784 53.2844   2
  -2 -14  -3 220.572 70.2881   8
   2  14   4 70.7270 22.6215   4
  -2 -14  -4 64.9193 47.3315   8
   2 -14   4-48.3716 71.1483   8
   2  14   4 80.2491 44.4483   1
  -2  14  -4 21.4016 49.4403   1
  -2 -14  -5 1139.53 160.605   8
   2 -14   5 1129.90 190.167   8
   2  14   5 1031.13 98.8307   4
  -2  14  -5 1005.34 158.700   1
  -2  14  -6 5108.43 366.877   1
  -2 -14  -6 4623.07 323.700   8
   2  14   6 4100.79 222.651   4
  -2  14  -7 240.149 97.2102   1
   2  14   7 129.147 44.7661   4
  -2 -14  -7 107.123 49.8607   8
  -2 -14  -8 2040.88 224.818   8
  -2  14  -8 2145.45 252.647   1
  -2  14  -9-86.9214 74.5439   1
  -2 -14  -9 12.7230 35.2730   8
  -2 -14 -10 264.974 90.0778   8
   2 -14  10 293.253 99.8305   7
  -2  14 -10 282.882 98.8720   1
  -2 -14 -11-166.671 94.5325   5
   2 -14  11-46.4782 68.2859   7
  -2 -14 -12 75.3539 74.2537   5
   2 -14  12 381.811 134.325   7
   2 -14  13-45.4089 76.0007   7
   2 -14  14 355.039 144.436   7
   2 -15 -14 105.789 74.0544   5
  -2 -15  13 239.306 106.450   8
   2 -15 -13 238.281 100.506   5
  -2 -15  12 126.447 76.5691   8
   2  15 -12 113.822 72.4762   2
   2 -15 -12 166.210 95.3108   5
   2 -15 -11 84.8504 78.0091   5
  -2 -15  11 228.060 94.9076   8
   2  15 -11 340.620 115.869   2
   2 -15 -10 95.7022 66.8890   5
  -2 -15  10 50.3744 55.7489   8
   2  15 -10 151.525 81.1899   2
   2 -15  -9 128.122 75.3936   5
   2  15  -9 268.510 101.346   2
  -2 -15   9 88.7478 68.3968   8
  -2 -15   8 100.220 65.4771   8
   2  15  -8 169.770 79.2335   1
   2  15  -8 46.0362 58.4818   2
   2 -15  -8 83.5284 40.8444   8
   2  15  -7 1099.93 174.205   1
  -2 -15   7 973.372 168.771   8
   2 -15  -7 968.269 130.498   8
   2  15  -7 1249.92 189.671   2
   2  15  -6 2332.26 244.552   1
   2 -15  -6 2103.07 197.686   8
   2  15  -6 2127.49 237.520   2
  -2 -15   6 2029.73 240.984   8
  -2 -15   5 2025.72 237.349   8
   2  15  -5 2603.71 244.777   1
   2  15  -5 2144.26 229.273   2
   2 -15  -5 2413.71 216.451   8
   2 -15  -4 452.577 92.8747   8
   2  15  -4 500.428 108.304   2
  -2 -15   4 415.112 106.585   8
   2  15  -4 623.227 118.650   1
   2  15  -3 309.933 83.7075   1
  -2  15   3 381.303 98.1390   1
   2 -15  -3 432.090 95.4659   8
  -2 -15   3 146.697 42.3545   8
   2  15  -3 334.525 88.5114   2
  -2 -15   2-20.6743 52.7694   8
   2  15  -2 36.0003 47.8252   1
   2 -15  -2 75.2615 62.5838   8
   2  15  -2 26.6564 50.7302   2
  -2  15   2 122.833 68.0186   1
  -2 -15   1 665.755 133.093   8
   2  15  -1 810.142 128.005   1
   2  15  -1 797.619 126.249   2
  -2  15   1 786.546 134.150   1
   2 -15  -1 729.439 132.074   8
  -2  15   0 483.735 106.024   1
  -2 -15   0 609.888 123.191   8
   2 -15   0 588.432 128.869   8
   2  15   0 368.374 82.2934   1
   2  15   0 518.815 100.359   2
   2  15   1 4399.04 278.763   1
   2 -15   1 4855.46 364.385   8
  -2  15  -1 4719.66 205.791   2
   2  15   1 4423.51 294.428   2
  -2 -15  -1 4472.70 324.838   8
  -2  15  -1 4614.53 317.482   1
   2  15   2 73.3450 57.5530   2
   2  15   2 77.6267 48.2180   1
  -2 -15  -2 88.6532 53.6680   8
  -2  15  -2 68.6681 42.4139   1
   2 -15   2-4.36287 56.1383   8
  -2  15  -3 199.659 74.9559   1
  -2 -15  -3 194.890 78.5094   8
   2  15   3 321.906 75.7333   2
   2 -15   3 412.220 107.466   8
   2  15   3 228.780 67.6463   1
  -2 -15  -4 159.765 73.7575   8
   2  15   4 180.627 72.4629   2
   2 -15   4 71.4681 60.9549   8
   2  15   4 38.4195 31.2231   1
  -2  15  -4 154.809 66.4377   1
   2 -15   5 443.241 127.320   8
  -2  15  -5 384.454 103.151   1
  -2 -15  -5 386.248 98.6246   8
  -2 -15  -6 787.327 139.203   8
  -2  15  -6 811.913 157.536   1
   2 -15   6 688.118 167.963   8
   2 -15   7 5889.95 482.463   8
  -2  15  -7 6478.58 433.054   1
  -2 -15  -7 5761.38 382.209   8
  -2  15  -8 1.85350 47.4916   1
  -2 -15  -8 80.6503 59.1388   8
  -2 -15  -9 378.271 99.2890   8
  -2  15  -9 185.350 79.9724   1
  -2  15 -10 38.6430 52.7084   1
  -2 -15 -10 41.0734 63.7606   8
  -2 -15 -11 228.475 109.349   5
  -2 -15 -12 439.952 154.862   5
   2 -15  12 260.576 116.658   7
   2 -15  13 40.4678 59.6160   7
  -2 -16  13 64.9484 58.2697   8
   2 -16 -13-24.4419 49.3735   5
  -2 -16  12 140.743 83.0300   8
   2 -16 -12 202.278 97.5217   5
   2 -16 -11 65.8689 73.0979   5
   2  16 -11 149.870 83.6921   2
  -2 -16  11 13.4212 58.0078   8
   2 -16 -10 148.887 93.8344   5
   2  16 -10 21.8114 68.7632   2
  -2 -16  10-76.2548 64.3455   8
   2 -16  -9 1233.55 195.600   5
   2  16  -9 968.863 181.275   2
  -2 -16   9 941.341 183.192   8
  -2 -16   8 4008.46 363.834   8
   2  16  -8 3977.00 351.103   2
   2  16  -8 4039.44 346.719   1
   2  16  -7 95.4945 83.7799   2
   2  16  -7 249.521 96.1860   1
   2 -16  -7 188.746 60.2943   8
  -2 -16   7 245.684 106.834   8
   2  16  -6 54.4774 60.3668   1
   2  16  -6 72.0095 65.3391   2
  -2 -16   6 176.764 93.6861   8
   2 -16  -6 37.2803 38.6899   8
  -2 -16   5 17.9451 58.0132   8
   2  16  -5-12.9700 42.0346   1
   2  16  -5-79.1565 64.8564   2
   2 -16  -5-2.87942 46.0258   8
  -2 -16   4 132.857 48.0433   8
   2 -16  -4 160.416 59.5597   8
   2  16  -4 136.589 66.1864   2
   2  16  -4 275.124 84.1637   1
  -2  16   4 262.498 90.7358   1
  -2  16   3 209.320 68.3033   1
   2  16  -3 350.954 93.7542   2
   2 -16  -3 400.601 95.1297   8
  -2 -16   3 266.613 86.8175   8
   2  16  -3 257.348 84.0759   1
   2  16  -2 2770.36 236.722   1
   2 -16  -2 2289.00 235.809   8
  -2  16   2 2285.80 230.051   1
  -2 -16   2 2736.59 268.201   8
   2  16  -2 2452.76 237.319   2
   2 -16  -1 11543.2 570.613   8
  -2  16   1 12690.1 570.299   1
  -2 -16   1 12163.9 590.375   8
   2  16  -1 12721.9 556.235   2
   2  16  -1 13365.1 548.621   1
   2 -16   0 204.444 83.5146   8
   2  16   0 231.672 70.6273   1
  -2 -16   0 184.404 82.7112   8
   2  16   0 143.176 56.9472   2
  -2  16   0 158.985 67.1966   1
   2  16   1 1006.16 143.994   2
  -2 -16  -1 943.360 157.774   8
   2 -16   1 992.093 169.672   8
  -2  16  -1 941.505 152.157   1
   2  16   1 922.980 132.821   1
   2  16   2 920.236 133.762   2
  -2 -16  -2 765.044 144.819   8
   2 -16   2 1112.14 183.130   8
  -2  16  -2 1105.98 159.711   1
   2  16   2 949.280 132.191   1
  -2  16  -3 124.793 65.2041   1
   2  16   3 154.734 68.0144   2
   2 -16   3 251.953 106.086   8
   2  16   3 176.968 72.7603   1
  -2 -16  -3 239.876 85.9761   8
   2 -16   4 2202.50 265.237   8
  -2  16  -4 2369.73 245.630   1
  -2 -16  -4 2253.97 237.145   8
   2  16   4 2441.25 225.310   2
   2  16   4 2171.84 204.285   1
   2 -16   5 7.01416 83.7104   8
   2  16   5 54.4438 46.0503   1
  -2  16  -5 158.100 99.0305   1
  -2 -16  -6 1186.63 175.306   8
   2 -16   6 1244.14 209.807   8
  -2  16  -6 1183.27 188.322   1
  -2  16  -7-21.2901 56.2248   1
  -2 -16  -7 145.968 71.3555   8
   2 -16   7 95.3949 87.4586   8
   2 -16   8-118.287 110.323   8
  -2  16  -8 48.5991 58.8729   1
  -2 -16  -8-28.2507 52.7759   8
   2 -16   9 19.9623 65.5620   8
  -2 -16  -9-25.6532 48.6870   8
  -2  16  -9 41.2516 75.6484   1
  -2 -16 -10 127.129 57.4392   8
   2 -16  10-43.6413 86.7832   8
  -2  16 -10 138.911 82.2688   1
  -2 -16 -11 162.496 95.0111   5
  -2  16 -11 137.103 89.0654   1
   2 -16  11-73.2452 91.6221   8
   2 -17 -13-33.5932 68.7049   5
  -2 -17  12 187.460 104.509   8
   2 -17 -12 132.024 86.8302   5
   2 -17 -11 257.189 104.579   5
  -2 -17  11 377.891 134.352   8
   2  17 -11 451.632 138.974   2
   2  17 -10 1385.60 225.693   2
  -2 -17  10 1292.84 226.702   8
   2 -17 -10 1125.76 199.271   5
   2 -17  -9 74.8023 78.8981   5
   2  17  -9-6.89473 54.8788   1
   2  17  -9-10.3249 61.7759   2
  -2 -17   9 133.096 70.6120   8
  -2 -17   8 137.265 76.3690   8
   2  17  -8 88.6437 73.8797   2
   2  17  -8 55.6958 61.6644   1
  -2 -17   7 576.819 134.692   8
   2  17  -7 565.991 132.337   1
   2  17  -7 668.738 145.359   2
   2 -17  -7 613.483 116.545   8
   2 -17  -6 53.8831 53.7082   8
  -2 -17   6-29.1601 52.0909   8
   2  17  -6-25.7316 57.3815   1
   2  17  -6-32.5049 51.7336   2
   2 -17  -5 221.988 73.5114   8
   2  17  -5-2.26477 51.8091   1
   2  17  -5 120.895 69.6448   2
  -2 -17   5 229.477 88.9248   8
   2 -17  -4-42.1414 53.8398   8
   2  17  -4 93.9372 63.3121   1
  -2 -17   4 122.848 79.7335   8
   2  17  -4-5.07567 45.9791   2
  -2  17   4 21.3073 51.1680   1
  -2  17   3-73.1173 69.3915   1
   2 -17  -3 9.86539 42.2909   8
  -2 -17   3 11.5061 48.9299   8
   2  17  -3 12.9984 58.9575   2
   2  17  -3-52.6095 59.6532   1
  -2 -17   2 79.1744 56.2775   8
  -2  17   2 96.3140 65.5018   1
   2  17  -2 184.633 76.2275   1
   2 -17  -2-15.6846 51.7833   8
   2  17  -2 10.9206 40.8585   2
  -2 -17   1 278.903 93.8712   8
   2 -17  -1 215.406 74.4487   8
  -2  17   1 213.567 79.1511   1
   2  17  -1 251.285 79.6984   2
   2  17  -1 329.188 83.3272   1
   2 -17   0 88.8553 72.8402   8
  -2 -17   0-20.8976 52.0393   8
   2  17   0 86.2206 57.9270   1
  -2  17   0-5.53606 44.2796   1
   2  17   0-54.4545 40.7903   2
  -2  17  -1 262.210 89.6592   1
   2 -17   1 78.0937 56.7822   8
   2  17   1 37.4678 38.6628   1
  -2 -17  -1 136.403 79.2342   8
   2  17   1 276.268 83.6122   2
  -2  17  -2 6166.55 410.333   1
   2 -17   2 5930.29 444.087   8
  -2 -17  -2 5324.24 386.058   8
   2  17   2 5857.14 346.287   1
   2  17   2 6132.12 366.983   2
   2  17   3 1636.84 180.135   1
   2 -17   3 1579.03 232.282   8
  -2 -17  -3 1695.79 213.904   8
   2  17   3 1387.42 173.376   2
  -2  17  -3 1528.75 204.409   1
  -2  17  -4 5545.99 396.879   1
  -2 -17  -4 5489.31 388.627   8
   2 -17   4 6135.16 471.830   8
   2  17   4 6009.91 368.402   2
   2  17   4 5112.48 333.240   1
  -2 -17  -5 1271.81 186.956   8
   2  17   5 912.928 140.367   1
   2 -17   5 1174.15 218.306   8
   2  17   5 1432.56 182.365   2
  -2  17  -5 1535.40 211.630   1
   2  17   6 3022.18 260.897   1
   2 -17   6 3829.85 386.847   8
  -2  17  -6 3541.04 331.842   1
  -2 -17  -6 2811.53 278.420   8
   2 -17   7 188.653 110.157   8
  -2 -17  -7 102.396 44.4360   8
  -2 -17  -8 78.1551 55.7153   8
   2 -17   8-22.4216 86.1569   8
  -2  17  -8 65.8758 75.1651   1
   2 -17   9 30.1884 69.8053   8
  -2  17  -9 66.7682 50.1628   1
  -2 -17  -9-26.1625 46.4883   8
  -2  17 -10 69.0368 88.6547   1
   2 -17  10-6.08642 64.3503   8
   2  18 -11 34.3803 61.9343   2
   2 -18 -11-108.197 90.0483   5
   2 -18 -10 162.422 79.0964   5
   2  18 -10 40.5186 53.1583   2
  -2 -18  10 107.572 74.8721   8
   2 -18  -9 1024.89 189.559   5
   2  18  -9 570.543 151.227   2
   2  18  -9 700.540 158.579   1
  -2 -18   9 754.011 179.147   8
   2  18  -8-9.65502 59.5190   1
  -2 -18   8 134.216 91.0044   8
   2  18  -8 60.5338 73.2791   2
   2  18  -7 58.3091 64.4551   1
  -2 -18   7-77.0554 69.7016   8
   2  18  -7 41.2903 52.1710   2
   2  18  -6 151.517 72.8044   2
  -2 -18   6 287.046 100.379   8
   2  18  -6 247.275 103.667   1
   2 -18  -6 166.490 67.0965   8
   2  18  -5 140.485 80.4331   2
   2 -18  -5 81.8530 62.2502   8
  -2 -18   5 73.8479 55.7484   8
  -2  18   5 97.5554 66.4195   1
   2  18  -5 4.57947 50.9616   1
   2  18  -4 1740.03 214.428   2
  -2 -18   4 1591.98 229.606   8
   2 -18  -4 1511.66 195.065   8
   2  18  -4 1647.05 212.376   1
  -2  18   4 1744.52 222.442   1
   2  18  -3-17.9924 43.4293   1
   2 -18  -3 36.1072 46.3415   8
  -2 -18   3 63.2574 64.9171   8
  -2  18   3 71.5590 57.1914   1
   2  18  -3 23.3239 40.9650   2
  -2 -18   2 1662.71 222.400   8
   2 -18  -2 1524.82 202.274   8
  -2  18   2 1238.08 181.362   1
   2  18  -2 1353.50 183.515   2
   2  18  -2 1526.39 191.066   1
  -2  18   1-45.4764 62.5101   1
   2 -18  -1 66.6410 59.3794   8
   2  18  -1 46.7796 41.7086   2
   2  18  -1 57.2601 55.6481   1
  -2 -18   1-22.5608 58.4628   8
  -2 -18   0 217.028 81.8254   8
   2 -18   0 269.584 103.679   8
   2  18   0 195.880 72.0335   1
  -2  18   0 177.641 73.7462   1
   2  18   0 309.196 90.6880   2
  -2 -18  -1 373.975 102.227   8
   2  18   1 416.371 98.8369   1
   2 -18   1 336.559 110.145   8
  -2  18  -1 381.669 110.819   1
   2  18   1 470.346 109.506   2
   2  18   2 410.035 97.0172   2
   2 -18   2 483.266 135.899   8
  -2 -18  -2 441.381 123.314   8
   2  18   2 366.747 95.8647   1
  -2  18  -2 320.497 102.921   1
  -2 -18  -3 1026.08 177.361   8
   2 -18   3 1250.47 219.812   8
  -2  18  -3 1125.20 181.652   1
   2  18   3 1034.59 151.985   1
  -2  18  -4 393.755 118.299   1
  -2 -18  -4 297.109 107.548   8
   2  18   4 399.896 96.2441   1
   2 -18   4 390.635 144.066   8
  -2 -18  -5 85.2205 67.3003   8
   2 -18   5 51.7033 71.0047   8
  -2  18  -5-39.8181 64.3066   1
   2  18   5 17.9471 51.0066   1
  -2  18  -6 539.163 140.311   1
  -2 -18  -6 728.669 143.574   8
   2 -18   6 545.941 157.149   8
  -2 -18  -7 226.153 90.9054   8
  -2  18  -7 366.162 124.316   1
   2 -18   7 140.638 75.4285   8
  -2 -18  -8 126.861 73.9746   8
  -2  18  -8 42.6111 49.3303   1
   2 -18   8 102.865 75.4639   8
  -2  18  -9 433.819 138.208   1
  -2 -18  -9 514.048 131.550   8
   2 -18   9 450.391 150.499   8
   2  19  -9 49.4829 64.5803   1
  -2 -19   9 112.959 76.7359   8
   2  19  -8 638.940 147.960   2
   2  19  -8 499.062 140.927   1
  -2 -19   8 624.906 160.632   8
   2  19  -7 1819.91 238.556   2
   2  19  -7 1519.22 231.260   1
  -2 -19   7 1519.56 242.235   8
  -2 -19   6-18.9494 67.0195   8
  -2  19   6-1.22633 53.6299   1
   2  19  -6-28.0743 52.5641   1
   2  19  -6-11.4063 45.6368   2
   2 -19  -6-55.0034 49.4075   8
   2 -19  -5-49.5543 66.4038   8
   2  19  -5-7.31668 47.0069   2
   2  19  -5-68.2318 66.5450   1
  -2  19   5 8.47557 42.2287   1
  -2  19   4 102.570 62.2038   1
   2 -19  -4 1.15087 39.0557   8
   2  19  -4-30.5602 46.3165   1
  -2 -19   4 53.8829 70.9487   8
  -2 -19   3 214.774 94.5948   8
   2 -19  -3 185.633 82.8277   8
   2  19  -3 385.533 112.800   1
  -2  19   3 198.469 84.2242   1
   2 -19  -2-50.2787 80.3816   8
  -2  19   2-4.99966 46.9374   1
  -2 -19   2-5.03844 54.4103   8
   2  19  -2 39.8982 49.8870   1
  -2 -19   1-1.61801 45.7348   8
   2 -19  -1-76.9055 76.3023   8
   2  19  -1-14.4093 35.7842   1
  -2  19   1 5.52680 58.1103   1
   2  19   0 538.034 119.436   1
   2 -19   0 709.019 147.413   8
  -2 -19   0 434.957 125.718   8
  -2  19   0 632.094 141.837   1
   2 -19   1 161.140 99.9939   8
  -2  19  -1 144.679 62.0659   1
  -2 -19  -1 99.0980 76.7667   8
   2  19   1 166.354 74.5654   1
   2 -19   2 1514.90 235.150   8
   2  19   2 1417.38 183.057   1
  -2 -19  -2 1698.52 230.556   8
  -2  19  -2 1436.56 204.078   1
   2  19   3 8631.74 460.120   1
  -2 -19  -3 8734.76 527.903   8
   2 -19   3 8179.53 573.348   8
  -2  19  -3 8712.75 523.340   1
   2 -19   4 397.741 142.772   8
   2  19   4 399.786 95.8956   1
  -2  19  -4 390.813 124.852   1
  -2 -19  -4 527.908 132.162   8
  -2 -19  -5 132.350 84.7143   8
   2 -19   5 42.9683 61.2516   8
  -2  19  -5 103.034 86.0859   1
   2 -19   6 309.269 118.669   8
  -2 -19  -6 479.870 128.778   8
  -2  19  -6 384.898 128.588   1
  -2 -19  -7 249.428 103.445   8
  -2  19  -7 150.344 69.8084   1
   2 -19   7 287.068 118.116   8
   2 -19   8 126.269 83.9623   8
  -2 -19  -8 155.301 81.1226   8
  -2  19  -8 52.2473 77.7591   1
   2  20  -8 1.98381 68.0904   1
  -2 -20   7 123.952 101.278   8
   2  20  -7-15.1115 48.9236   1
  -2  20   7 145.472 98.9441   1
   2 -20  -6 304.584 89.9150   8
  -2 -20   6 240.884 107.729   8
  -2  20   6 335.157 110.625   1
   2  20  -6 288.359 114.101   1
   2 -20  -5 150.337 78.1283   8
  -2 -20   5 148.382 82.9750   8
  -2  20   5 102.799 71.8342   1
   2  20  -5 185.548 94.2417   1
   2 -20  -4-87.1126 68.0618   8
  -2 -20   4-17.8801 53.7052   8
   2  20  -4-11.1141 44.3623   1
  -2  20   4 48.6533 54.6193   1
   2  20  -3 574.758 133.048   1
  -2  20   3 975.657 175.361   1
   2 -20  -3 411.745 116.909   8
  -2 -20   3 955.967 187.302   8
  -2 -20   2 33.9661 52.9095   8
  -2  20   2 0.64000 64.8564   1
   2 -20  -2-66.6477 72.8616   8
   2  20  -2 57.2769 46.9585   1
   2 -20  -1 30.9921 64.5114   8
  -2 -20   1 102.445 70.4278   8
  -2  20   1 146.264 80.5391   1
   2  20  -1 143.193 69.1479   1
   2  20   0 27.7932 55.7409   1
   2 -20   0-27.8420 63.9133   8
  -2 -20   0 158.338 82.8463   8
  -2  20   0-14.2664 45.6271   1
   2  20   1 324.368 102.163   1
  -2  20  -1 350.703 109.328   1
  -2 -20  -1 203.106 77.2759   8
   2 -20   1 251.000 111.887   8
  -2  20  -2 38.8716 59.1211   1
  -2 -20  -2 226.976 98.8407   8
   2 -20   2 161.130 97.2706   8
   2  20   2 39.6285 43.6101   1
  -2 -20  -3 1731.44 238.797   8
   2  20   3 1422.76 186.886   1
  -2  20  -3 2019.84 252.853   1
   2 -20   3 1710.43 260.348   8
  -2 -20  -4 266.202 96.5122   8
  -2  20  -4 309.939 118.546   1
   2 -20   4 555.107 164.464   8
  -2 -20  -5 252.252 101.426   8
   2 -20   5 222.754 120.393   8
  -2  20  -5 49.3107 76.4416   1
  -2 -20  -6-58.0481 68.4346   8
   2 -20   6 237.497 122.107   8
  -2  20  -6 231.188 114.216   1
  -2 -20  -7 360.361 115.395   8
  -2 -20  -8 64.3129 55.1632   8
   2  21  -7 231.527 107.645   1
  -2  21   7 16.5698 56.5934   1
   2  21  -6 715.397 165.429   1
  -2  21   6 498.007 142.098   1
   2 -21  -5 520.446 126.783   8
  -2 -21   5 391.845 129.824   8
   2  21  -5 791.299 176.709   1
  -2  21   5 415.139 128.587   1
   2 -21  -4 430.188 117.771   8
  -2 -21   4 266.810 112.305   8
  -2  21   4 381.161 112.972   1
   2  21  -4 304.843 106.716   1
   2  21  -3 415.151 120.029   1
   2 -21  -3 442.170 116.923   8
  -2  21   3 332.941 114.746   1
  -2 -21   3 366.822 120.349   8
   2  21  -2 262.367 99.6018   1
   2 -21  -2 312.178 110.227   8
  -2 -21   2 330.742 129.048   8
  -2  21   2 475.215 130.283   1
  -2  21   1 155.209 78.1271   1
   2 -21  -1-16.0187 64.4822   8
   2  21  -1 141.690 67.5766   1
  -2 -21   1 198.190 95.2881   8
  -2 -21   0 382.291 125.306   8
   2 -21   0 416.616 129.119   8
  -2  21   0 485.164 134.742   1
   2  21   0 519.574 125.478   1
   2 -21   1 1059.04 201.613   8
   2  21   1 1032.49 175.734   1
  -2 -21  -1 1223.34 206.061   8
  -2  21  -1 1057.98 201.672   1
  -2  21  -2 37.2145 63.2020   1
  -2 -21  -2-16.3373 50.8265   8
   2 -21   2 147.099 92.0370   8
  -2  21  -3 39.7808 67.7044   1
   2 -21   3 136.089 83.7468   8
  -2 -21  -3-66.2404 61.3698   8
   2 -21   4 317.087 132.533   8
  -2 -21  -4 421.471 124.142   8
  -2  21  -4 603.690 151.553   1
  -2  21  -5 51.4026 76.8099   1
  -2 -21  -5 8.53142 50.3477   8
  -2 -21  -6-11.7559 47.7746   8
  -2 -21  -7 247.869 108.656   8
   2  22  -6 298.689 103.557   1
   2  22  -5 53.1499 46.0936   1
  -2  22   5-0.91726 51.7145   1
   2 -22  -5-73.0127 73.6356   8
   2  22  -4 34.5952 53.3048   1
  -2  22   4-67.9789 68.4399   1
   2 -22  -4-89.3910 79.4703   8
   2 -22  -3 281.701 109.669   8
   2  22  -3 99.8782 71.0617   1
  -2  22   3 253.253 103.488   1
   2  22  -2 208.326 88.1298   1
  -2  22   2 365.045 121.645   1
   2 -22  -2 341.353 109.432   8
   2 -22  -1 128.109 69.3608   8
  -2  22   1 152.429 84.0084   1
   2  22  -1 116.077 67.5627   1
  -2 -22   1 14.0315 55.9431   8
  -2  22   0 165.867 89.2643   1
   2 -22   0-34.8830 65.7360   8
  -2 -22   0 177.587 87.2947   8
   2  22   0 149.952 77.7702   1
  -2  22  -1-7.18572 46.1027   1
  -2 -22  -1 38.4338 46.6617   8
   2 -22   1-5.56129 60.6180   8
  -2 -22  -2 402.952 128.542   8
   2 -22   2 694.437 168.546   8
  -2  22  -2 492.695 138.940   1
  -2 -22  -3 182.347 104.904   8
  -2 -22  -4 29.9166 52.1841   8
  -2 -22  -5 622.457 153.991   8
  -2 -22  -6-54.6619 64.7497   8
   2  23  -4-46.6809 78.3013   1
   2 -23  -4-25.6638 56.0466   8
   2 -23  -3 120.918 82.2277   8
   2  23  -3-17.1410 66.6832   1
   2  23  -2 125.597 58.5286   1
   2 -23  -2 45.0453 65.5044   8
   2 -23  -1 1052.28 212.330   8
   3   0 -17 26.0759 56.0855   5
  -3   0  16 53.6613 72.7681   4
   3   0 -16-73.2092 100.356   5
  -3   0  15-43.3353 72.2176   6
   3   0 -15 93.0046 102.107   5
   3   0 -15 1.35869 42.6850   3
  -3   0  15-201.939 102.858   4
  -3   0  14 783.397 152.253   6
  -3   0  14 676.490 147.544   4
   3   0 -14 970.924 148.991   3
   3   0 -14 1006.66 199.256   5
  -3   0  13-52.6788 46.6853   6
   3   0 -13-11.3889 35.0700   3
  -3   0  12 1707.18 217.734   6
   3   0 -12 1327.11 169.531   3
   3   0 -12 1888.03 252.692   5
   3   0 -11-15.4185 48.4666   3
  -3   0  11-57.3223 63.2161   6
   3   0 -11 8.45939 49.0712   5
  -3   0  10 353.182 50.9457   8
  -3   0  10 379.525 94.3068   6
   3   0 -10 292.532 70.2448   3
   3   0 -10 373.781 100.613   5
  -3   0   9 3.87605 14.0890   8
   3   0  -9 61.5530 49.3469   2
  -3   0   9 50.3784 56.3252   6
   3   0  -9 18.8479 39.5390   3
   3   0  -9 52.3653 52.7865   5
   3   0  -8 41730.0 1099.97   2
   3   0  -8 43638.7 1160.48   5
   3   0  -8 42980.8 1012.73   3
  -3   0   8 43704.2 1116.79   6
   3   0  -7 45.0281 46.2942   2
  -3   0   7 39.3913 14.2411   8
   3   0  -7 55.0654 34.2032   3
  -3   0   7 27.3784 40.2560   6
   3   0  -7 12.1953 34.8801   5
   3   0  -6 49117.5 1049.79   3
  -3   0   6 49774.2 1135.95   6
   3   0  -6 46923.3 1110.02   2
   3   0  -6 48251.4 1155.47   5
  -3   0   5 65.9565 38.6993   6
  -3   0   5 42.3220 12.3903   8
   3   0  -5 60.6751 38.7489   2
   3   0  -5 40.6803 37.6826   5
   3   0  -5 5.84476 21.9515   3
   3   0  -4 1935.70 148.372   5
   3   0  -4 2293.60 158.931   2
  -3   0   4 1761.96 148.254   6
   3   0  -4 1981.24 129.230   3
  -3   0   4 1865.60 79.8135   8
  -3   0   4 2154.11 155.002   5
   3   0  -3 6.83054 12.8191   3
  -3   0   3 13.9009 8.36157   8
  -3   0   3 6.87887 19.8661   6
   3   0  -3 34.2437 14.4701   8
   3   0  -3 31.6392 27.3606   2
  -3   0   3 26.0226 24.9805   5
   3   0  -2 139826. 2575.19   8
   3   0  -2 141761. 2652.96   3
  -3   0   2 141593. 2583.76   8
  -3   0   1 8.27585 14.4052   8
   3   0  -1-22.5594 17.5477   2
  -3   0   1 7.99858 9.97988   7
  -3   0   1-8.00062 22.5244   6
   3   0   0 68854.8 1349.22   4
   3   0   0 65411.5 1303.96   7
  -3   0   0 66343.8 1324.56   8
   3   0   1 28.3562 19.7912   4
  -3   0  -1 3.50386 6.50056   1
  -3   0  -2 696.421 52.0074   1
   3   0   2 902.553 58.6611   1
   3   0   2 726.603 79.5623   4
   3   0   3 21.9247 14.7648   1
   3   0   3 16.6624 15.4360   4
   3   0   4 16195.3 505.996   4
   3   0   4 17416.6 449.421   1
  -3   0  -4 17042.3 516.331   5
  -3   0  -5-13.8399 33.9935   5
  -3   0  -5 1.34593 16.0232   6
   3   0   5-8.69544 33.5267   4
   3   0   6 112089. 2248.90   4
  -3   0  -6 107844. 2033.58   6
  -3   0  -6 106410. 2266.47   5
   3   0   7 45.1125 49.2668   4
  -3   0  -7 51.8314 27.1062   6
  -3   0  -7 75.5621 57.8230   5
  -3   0  -8 19140.2 708.318   5
  -3   0  -8 19172.0 514.771   6
   3   0   9 9.50350 36.6023   4
  -3   0  -9-15.7542 57.1760   5
  -3   0  -9 6.06009 18.7793   6
   3   0  10 6046.51 374.221   4
  -3   0 -10 6100.50 419.499   5
   3   0  11-3.58736 62.6729   4
  -3   0 -11 87.0847 83.9663   5
   3   0  12 55.6038 59.8748   4
  -3   0 -12 102.273 76.1377   5
   3   0  13 77.6533 77.6016   4
  -3   0 -13-65.3202 87.7731   5
   3   0  14-10.1069 64.3444   4
  -3   0 -14 290.384 118.085   5
   3   0  15-21.2882 60.6970   4
  -3   0 -15-79.4884 87.7128   5
  -3   0 -16 37.5192 52.5678   5
   3  -1 -17 55.1007 73.3255   5
   3   1 -16 9.94493 75.3365   5
  -3  -1  16-104.263 95.7938   4
  -3   1  16 31.3632 73.5302   4
   3  -1 -16-75.3116 69.4681   5
  -3   1  15 51.1828 55.3177   4
  -3  -1  15 14.5075 62.5802   4
  -3   1  15 136.100 67.2737   6
  -3  -1  15 259.058 104.173   6
   3  -1 -15 186.301 77.4016   3
   3   1 -15 150.937 99.9453   5
   3  -1 -15 146.026 97.8437   5
  -3   1  14 1041.55 175.054   4
  -3   1  14 1497.53 209.067   6
   3   1 -14 1500.44 188.881   3
  -3  -1  14 1020.81 175.073   6
   3  -1 -14 1448.38 178.022   3
  -3  -1  14 1337.65 201.575   4
   3   1 -14 1650.18 258.656   5
   3  -1 -14 1442.18 239.756   5
  -3   1  13-30.3587 50.5673   6
   3  -1 -13 80.2425 39.8184   3
   3   1 -13 93.4013 57.3274   3
   3   1 -13 25.4251 54.5758   5
   3  -1 -13-10.8585 56.0021   5
  -3   1  12 109.505 60.4178   6
  -3  -1  12 121.806 51.9881   6
   3   1 -12 176.467 62.9387   3
   3  -1 -12-9.48040 63.5011   3
   3   1 -12 204.543 89.5887   5
   3  -1 -12 132.913 77.0427   5
  -3   1  11 716.531 132.248   6
  -3  -1  11 811.893 89.1384   8
  -3  -1  11 926.597 145.764   6
   3  -1 -11 1021.92 130.452   3
   3   1 -11 652.270 113.803   3
   3   1 -11 687.817 140.683   5
   3  -1 -11 999.363 167.869   5
  -3   1  10 2836.61 128.687   8
  -3  -1  10 3122.82 254.213   6
  -3  -1  10 2951.81 166.736   8
  -3   1  10 2535.81 233.960   6
   3   1 -10 3032.52 223.823   3
   3   1 -10 2936.15 282.857   5
   3  -1 -10 2920.54 285.969   5
   3   1 -10 2939.16 265.686   2
   3  -1 -10 3149.70 218.553   3
  -3   1   9 738.033 55.4439   8
   3   1  -9 770.307 130.441   2
  -3   1   9 444.036 43.5619   8
  -3   1   9 492.544 101.952   6
  -3  -1   9 689.632 75.9163   8
   3   1  -9 810.351 148.429   5
   3   1  -9 891.321 115.750   3
   3  -1  -9 596.613 93.1512   3
   3  -1  -9 613.055 118.255   5
  -3  -1   9 832.397 128.771   6
  -3  -1   8 15673.8 384.739   8
   3   1  -8 15688.8 609.367   5
  -3  -1   8 15619.4 559.213   6
   3   1  -8 14594.1 486.136   3
   3  -1  -8 15196.1 476.101   3
   3  -1  -8 16629.4 606.157   5
  -3   1   8 13298.1 280.539   8
   3  -1  -8 15139.4 543.893   2
  -3   1   8 17352.0 583.459   6
   3   1  -8 15930.7 575.883   2
   3  -1  -7 334.522 77.3406   2
   3  -1  -7 169.780 62.1025   5
   3   1  -7 211.145 75.3177   2
   3  -1  -7 444.341 79.4548   3
  -3   1   7 282.187 73.3363   6
  -3  -1   7 323.240 77.5564   6
  -3  -1   7 137.963 29.9366   8
   3   1  -7 220.597 68.1639   5
   3   1  -7 222.146 58.9491   3
  -3  -1   6 4751.20 265.429   6
   3  -1  -6 4691.30 267.770   2
  -3  -1   6 3542.43 147.388   8
   3   1  -6 4529.05 261.383   2
  -3   1   6 4827.25 271.153   6
   3   1  -6 4664.29 229.843   3
   3  -1  -6 4392.64 216.761   3
   3   1  -6 4376.10 274.212   5
   3  -1  -6 4692.61 272.724   5
  -3  -1   5 2530.68 184.909   6
  -3  -1   5 2738.17 116.996   8
  -3   1   5 3150.20 204.356   6
   3  -1  -5 2962.16 192.449   5
   3  -1  -5 3446.68 201.364   2
   3   1  -5 2602.30 163.775   3
   3   1  -5 2705.82 187.491   2
   3  -1  -5 3354.27 174.631   3
   3   1  -5 2474.08 190.259   5
   3  -1  -4 13785.5 433.566   2
  -3  -1   4 14564.8 342.706   8
  -3   1   4 12330.0 445.088   6
   3   1  -4 16320.2 373.184   8
  -3  -1   4 14466.9 462.483   6
   3   1  -4 14630.5 421.839   3
   3  -1  -4 13911.5 408.921   3
   3  -1  -4 13330.4 434.595   5
  -3  -1   4 15566.3 491.936   5
  -3   1   4 13269.9 435.313   2
   3   1  -4 14090.6 464.159   2
  -3   1   4 14543.8 434.953   5
  -3   1   3 8381.10 316.051   6
  -3  -1   3 8989.39 325.291   6
   3  -1  -3 8606.44 206.236   8
   3  -1  -3 8272.36 294.996   2
   3   1  -3 6870.36 303.360   2
   3  -1  -3 8560.41 292.458   3
   3   1  -3 8165.74 281.637   3
  -3   1   3 7909.15 278.937   5
   3  -1  -3 8418.75 288.155   5
  -3  -1   3 8577.27 327.115   5
  -3  -1   3 8735.48 236.652   8
   3   1  -3 9235.47 247.673   8
  -3   1   3 8749.45 298.123   2
   3  -1  -2 1150.15 69.4941   8
   3   1  -2 1318.62 107.031   2
   3   1  -2 1225.69 77.2832   8
  -3   1   2 1072.96 96.6088   6
  -3   1   2 1162.74 81.3831   5
  -3  -1   2 1000.94 56.1054   7
   3  -1  -2 1089.79 86.3489   2
  -3  -1   2 1097.40 101.786   6
   3   1  -2 1135.44 86.8404   3
  -3   1   2 1132.41 85.4511   2
  -3  -1   2 1049.20 72.2529   8
   3   1  -1 17252.6 381.731   7
  -3   1   1 16081.2 450.981   6
   3   1  -1 16360.1 421.263   3
   3  -1  -1 17350.2 422.820   2
  -3  -1   1 16884.7 420.181   8
   3   1  -1 16242.2 446.367   2
   3  -1   0 13357.4 391.058   4
   3   1   0 14239.8 395.542   4
   3  -1   0 12973.6 375.737   7
  -3   1   0 13967.6 366.821   6
  -3  -1   0 13588.0 378.213   8
  -3  -1  -1 93.6232 28.6949   8
   3   1   1 77.1222 28.7407   4
  -3   1  -1 159.089 30.2440   6
  -3   1  -1 187.274 27.1536   1
   3  -1   1 266.738 47.9438   4
  -3   1  -2 196.573 36.6129   5
   3   1   2 206.817 45.2844   4
  -3  -1  -2 120.213 37.8112   8
  -3   1  -2 147.596 29.5496   1
   3  -1   2 163.244 28.3912   1
   3  -1   2 186.632 42.1991   4
   3   1   2 194.079 23.3474   1
  -3   1  -3 280.475 48.1810   5
   3  -1   3 283.548 43.0827   1
   3  -1   3 240.135 48.7902   4
  -3  -1  -3 193.902 48.2046   8
   3   1   3 210.454 31.0852   1
   3   1   3 191.816 45.3618   4
  -3   1  -3 242.926 39.4032   1
   3   1   4 2691.09 135.831   1
   3  -1   4 2711.50 147.696   1
  -3   1  -4 2680.49 95.4905   6
  -3   1  -4 2406.97 136.601   1
   3  -1   4 2394.04 165.107   4
  -3   1  -4 2697.15 169.789   5
   3   1   4 2654.25 172.327   4
  -3   1  -5 821.211 53.7736   6
  -3  -1  -5 744.284 103.766   5
   3  -1   5 901.843 106.039   4
   3   1   5 761.580 96.2136   4
  -3  -1  -5 645.773 67.5788   6
  -3   1  -5 958.142 113.208   5
   3   1   5 815.266 81.4134   1
   3  -1   6 12682.3 464.304   4
  -3  -1  -6 12627.8 374.342   6
  -3   1  -6 12576.9 311.581   6
  -3   1  -6 12500.3 484.183   5
   3   1   6 13861.2 485.481   4
  -3  -1  -6 11992.9 479.140   5
  -3   1  -7 3972.00 158.260   6
   3   1   7 4165.36 174.182   3
  -3  -1  -7 4870.68 301.676   5
  -3  -1  -7 4258.42 201.605   6
   3  -1   7 3496.70 243.485   4
  -3   1  -7 3872.59 272.066   5
   3   1   7 5083.07 298.810   4
   3  -1   8 2923.48 241.385   4
   3   1   8 3135.90 238.842   4
  -3   1  -8 3192.31 263.333   5
   3   1   8 2833.04 148.717   3
  -3   1  -8 2983.98 143.139   6
  -3  -1  -8 2936.58 172.461   6
  -3  -1  -8 3045.73 255.743   5
  -3   1  -9 2538.73 142.904   6
   3  -1   9 2158.22 222.979   4
  -3   1  -9 2531.06 250.073   5
  -3  -1  -9 2439.83 241.531   5
   3   1   9 2354.98 232.783   4
   3   1  10 549.107 107.463   4
   3  -1  10 504.161 110.508   4
  -3   1 -10 569.705 127.580   5
  -3  -1 -10 509.846 110.406   5
   3  -1  11 65.0619 63.7404   4
   3   1  11 292.902 87.3899   4
  -3   1 -11 106.070 68.6652   5
  -3  -1 -11 235.985 82.2451   5
   3  -1  12 1257.75 195.652   4
   3   1  12 1666.57 214.801   4
  -3  -1 -12 1378.09 218.327   5
  -3   1 -12 1429.85 222.649   5
  -3  -1 -13 87.2953 74.8230   5
   3   1  13 20.9708 46.7470   4
   3  -1  13 49.0930 55.4614   4
  -3   1 -13 47.9117 69.6637   5
   3  -1  14-44.3373 49.2248   4
  -3   1 -14-64.2998 84.9424   5
  -3  -1 -14 69.3685 54.6215   5
   3   1  14 46.1043 72.0563   4
   3   1  15 291.994 111.314   4
  -3  -1 -15 156.579 96.5281   5
   3  -1  15 173.839 85.1225   4
  -3   1 -15 283.100 135.863   5
  -3  -1 -16 56.5467 78.6807   5
  -3   1 -16 103.402 97.1754   5
   3  -2 -17 72.4525 72.5844   5
  -3   2  16 452.376 129.289   4
  -3   2  16 661.923 155.019   6
   3   2 -16 764.514 199.465   5
   3  -2 -16 399.900 154.606   5
  -3  -2  16 342.268 116.562   4
  -3   2  15 243.405 95.8011   4
  -3  -2  15 261.614 102.324   6
  -3   2  15 156.900 73.6361   6
   3  -2 -15 157.037 92.8329   5
   3   2 -15 222.168 106.283   5
  -3  -2  15 47.9790 65.7416   4
  -3   2  14 131.680 69.7826   6
  -3  -2  14-46.5179 67.4913   6
  -3  -2  14-184.016 107.712   4
  -3   2  14-185.315 90.8650   4
   3  -2 -14 25.1757 33.9070   3
   3   2 -14 34.4641 45.5156   3
   3   2 -14 66.1705 82.4721   5
   3  -2 -14 34.6262 63.9325   5
  -3  -2  13 18.9984 48.2213   6
   3  -2 -13 137.425 85.1364   5
  -3   2  13 31.7621 44.7211   6
   3   2 -13-17.4981 40.1505   3
   3  -2 -13-59.5255 56.4239   3
   3   2 -13 1.16096 51.1216   5
   3   2 -12 57.0690 57.6884   3
   3  -2 -12-79.0516 57.7792   3
  -3  -2  12-85.6787 61.4650   6
  -3   2  12-15.9433 40.8253   6
   3   2 -12-36.9630 78.0843   5
   3  -2 -12-18.8731 57.0145   5
  -3   2  11 60.6558 65.7384   6
  -3  -2  11-10.9267 33.3006   8
  -3  -2  11 21.5920 42.7115   6
   3   2 -11 89.4345 62.1808   3
   3   2 -11 65.0267 87.4767   5
   3  -2 -11 4.15956 36.7933   3
   3  -2 -11 104.885 57.5966   5
   3   2 -10 1703.39 172.141   3
   3   2 -10 1817.84 227.311   5
  -3   2  10 1792.23 196.250   6
  -3  -2  10 1752.52 192.241   6
  -3  -2  10 1758.58 138.205   8
   3  -2 -10 1810.80 166.468   3
  -3   2  10 1427.36 67.5954   8
   3   2 -10 1676.89 199.994   2
   3  -2 -10 1185.48 182.872   5
   3   2  -9 252.414 79.0222   2
  -3  -2   9 355.593 89.6236   6
  -3   2   9 235.193 79.1885   6
   3   2  -9 298.995 68.8571   3
   3   2  -9 262.807 90.5852   5
  -3  -2   9 352.002 60.9307   8
   3  -2  -9 213.461 69.7772   5
   3  -2  -9 321.887 71.7505   3
   3   2  -8 4664.45 308.708   2
   3  -2  -8 4804.57 314.585   5
   3   2  -8 4925.24 337.553   5
  -3   2   8 4515.21 297.616   6
  -3  -2   8 5100.41 298.449   6
   3   2  -8 5054.03 278.371   3
   3  -2  -8 4895.98 253.130   3
  -3  -2   8 6008.26 244.096   8
  -3  -2   7 3671.17 245.976   6
   3   2  -7 3695.15 273.779   5
   3   2  -7 3877.94 260.268   2
  -3   2   7 3552.48 246.970   6
   3  -2  -7 3115.74 190.319   3
   3  -2  -7 3782.45 238.008   2
  -3  -2   7 3701.10 173.263   8
   3  -2  -7 3577.14 250.525   5
   3   2  -7 3577.29 217.173   3
   3   2  -6 13635.2 508.048   2
   3  -2  -6 13411.3 466.736   2
  -3  -2   6 13582.5 376.598   8
  -3   2   6 15125.1 521.453   6
   3   2  -6 14692.1 465.177   3
   3   2  -6 14236.5 539.659   5
   3  -2  -6 13017.2 483.377   5
  -3  -2   6 12749.3 484.098   6
   3  -2  -6 13949.1 432.535   3
   3   2  -5 1887.99 141.187   3
   3   2  -5 1719.23 157.031   2
  -3   2   5 1971.39 162.364   6
  -3  -2   5 1704.13 148.920   6
   3  -2  -5 2213.06 140.530   3
  -3  -2   5 1906.15 110.776   8
   3  -2  -5 1652.27 139.110   5
   3  -2  -5 2049.67 147.557   2
   3   2  -4 798.474 99.8282   2
   3  -2  -4 712.239 80.1137   2
  -3  -2   4 651.049 86.9040   6
  -3   2   4 768.078 98.6723   6
   3   2  -4 758.150 69.8118   8
  -3   2   4 758.341 83.1694   2
   3   2  -4 800.977 86.0671   3
  -3  -2   4 836.160 67.2836   8
   3  -2  -4 784.935 82.5239   3
   3  -2  -4 1180.31 113.003   5
  -3   2   4 795.730 80.3989   5
   3  -2  -3 10156.3 233.935   8
  -3  -2   3 9875.50 283.033   8
   3  -2  -3 10327.4 316.297   2
  -3   2   3 9598.99 354.465   6
   3  -2  -3 10743.0 311.490   5
  -3  -2   3 10009.0 361.241   6
   3   2  -3 10685.6 383.181   2
   3   2  -3 10151.7 293.075   8
  -3   2   3 9337.91 308.013   2
   3   2  -3 9536.99 315.740   3
   3   2  -2 395.758 62.9969   2
   3   2  -2 447.593 50.9508   8
  -3  -2   2 505.880 53.3416   8
  -3   2   2 648.473 60.3941   2
   3  -2  -2 513.543 57.5348   2
  -3   2   2 570.241 72.6340   6
   3   2  -2 432.720 56.4046   3
  -3   2   2 562.118 48.5052   5
   3  -2  -2 574.456 49.5008   8
  -3   2   1 60606.8 1248.43   6
  -3  -2   1 61565.6 1219.69   8
  -3   2   1 63185.6 1261.47   7
   3   2  -1 58802.1 1257.22   2
   3   2  -1 63515.9 1211.16   3
   3  -2  -1 60014.8 1182.88   2
   3   2   0 14709.7 410.782   4
  -3  -2   0 14734.5 404.393   8
  -3   2   0 15314.0 399.571   6
   3  -2   0 14990.2 418.567   4
   3   2   0 14589.8 363.031   3
   3  -2   0 15017.9 392.736   6
   3  -2   0 14648.5 428.676   7
   3  -2   1 37384.1 839.999   4
   3  -2   1 38281.4 874.429   7
   3   2   1 39152.3 840.348   4
  -3  -2  -1 37251.5 840.795   8
  -3   2  -1 39051.3 774.915   6
  -3   2  -1 37994.0 743.065   5
  -3   2  -1 37348.3 778.251   1
  -3   2  -2 62378.9 1161.41   6
   3  -2   2 64433.3 1298.55   4
   3   2   2 65079.0 1288.91   4
   3   2   2 62756.3 1128.02   1
  -3   2  -2 63914.1 1222.41   5
  -3  -2  -2 63296.3 1307.68   8
  -3  -2  -3 202.960 49.8812   8
   3  -2   3 264.457 43.9911   1
   3  -2   3 328.510 56.0946   4
  -3   2  -3 232.469 41.6413   1
   3   2   3 242.978 47.7760   4
  -3   2  -3 180.844 40.1431   5
   3   2   3 217.646 29.0788   1
   3   2   4 23076.0 546.515   1
   3   2   4 23830.1 646.479   4
   3  -2   4 24826.3 661.466   4
  -3   2  -4 24823.8 656.571   5
  -3   2  -4 25503.0 618.851   1
  -3  -2  -4 24925.2 677.225   8
   3  -2   5 1998.60 159.268   4
  -3   2  -5 1784.04 156.722   5
   3   2   5 1993.79 158.371   4
   3   2   5 1637.52 111.274   1
  -3   2  -5 1950.70 139.193   1
  -3  -2  -5 1990.67 128.056   6
  -3  -2  -5 1880.25 158.931   8
  -3  -2  -6 78.4944 52.9987   5
   3  -2   6 119.840 60.0721   4
   3   2   6 133.454 52.4989   4
   3   2   6 55.8843 19.4921   3
  -3  -2  -6 94.5854 37.5977   6
  -3   2  -6 139.939 60.6028   5
   3  -2   7 2033.05 182.789   4
   3   2   7 2312.68 194.224   4
   3   2   7 2100.34 105.090   3
  -3   2  -7 1515.96 72.2483   6
  -3   2  -7 2183.77 203.493   5
  -3  -2  -7 1986.51 194.073   5
  -3  -2  -8 182.737 66.9185   5
  -3   2  -8 105.494 22.9608   6
   3  -2   8 140.944 64.1852   4
   3   2   8 102.779 24.5366   3
   3   2   8 217.232 80.6049   4
  -3   2  -8 69.2750 53.7017   5
   3  -2   9 259.889 73.6275   4
   3   2   9 228.584 71.2709   4
  -3   2  -9 306.229 42.5853   6
   3   2   9 318.469 46.4216   3
  -3   2  -9 287.195 99.8254   5
  -3  -2  -9 431.953 103.931   5
  -3   2 -10 1117.20 175.171   5
   3  -2  10 850.199 133.658   4
   3   2  10 814.201 138.052   4
  -3  -2 -10 814.552 148.106   5
   3  -2  11 1783.51 218.363   4
  -3   2 -11 2108.21 259.136   5
   3   2  11 1986.22 222.000   4
  -3  -2 -11 1816.74 232.978   5
   3  -2  12 145.700 59.4542   4
  -3   2 -12 239.484 107.521   5
   3   2  12 123.922 63.2098   4
  -3  -2 -12 98.3819 53.9534   5
   3  -2  13 294.629 103.176   4
   3   2  13 341.354 101.298   4
  -3   2 -13 251.773 113.087   5
  -3  -2 -13 275.736 101.418   5
   3  -2  14 771.430 156.094   4
   3   2  14 577.725 154.934   4
  -3   2 -14 606.778 177.115   5
  -3  -2 -14 899.194 209.483   5
   3   2  15-3.02154 55.3162   4
   3  -2  15-79.5374 64.7234   4
  -3   2 -15-65.9463 92.5673   5
  -3  -2 -15 2.02016 60.8270   5
  -3   2 -16 68.7534 90.6346   5
   3  -3 -17-132.735 96.0556   5
  -3   3  16-111.625 72.4395   6
  -3   3  16-81.0234 90.9379   4
   3   3 -16-10.2004 72.8463   5
  -3  -3  16-152.627 95.1073   4
   3  -3 -16 12.9792 68.3915   5
  -3   3  15 2.85027 58.0470   6
  -3  -3  15-29.1727 60.3299   4
   3  -3 -15 197.296 99.3265   5
  -3   3  15-53.5144 89.5714   4
   3   3 -15-8.19847 75.9701   5
  -3   3  14 358.915 110.319   6
  -3   3  14 55.6818 53.1278   4
  -3  -3  14 131.426 68.6206   6
   3  -3 -14 226.161 70.3535   3
  -3  -3  14 125.258 72.3098   4
   3   3 -14 219.028 98.6661   5
   3  -3 -14 349.597 139.114   5
  -3   3  13 531.076 131.741   6
  -3  -3  13 305.050 94.8098   6
  -3  -3  13 360.847 100.854   4
   3  -3 -13 331.335 81.4014   3
   3   3 -13 274.438 87.0700   3
   3   3 -13 488.206 158.138   5
   3  -3 -13 384.585 118.923   5
   3   3 -12 3299.48 343.439   5
   3  -3 -12 3043.47 230.830   3
  -3   3  12 3681.41 311.056   6
  -3  -3  12 3529.66 297.186   6
   3   3 -12 3462.41 279.670   3
   3  -3 -12 3180.13 324.242   5
  -3  -3  11 159.692 40.0726   8
  -3   3  11-13.1720 56.8830   6
  -3  -3  11 31.6638 45.1081   6
   3  -3 -11 105.679 78.0491   5
   3   3 -11-23.9138 48.0306   3
   3   3 -11 35.6548 81.5770   5
   3  -3 -11 89.2919 49.4072   3
   3   3 -11 38.4367 51.6845   2
  -3  -3  10 8393.05 432.802   6
   3  -3 -10 8790.72 378.016   3
   3   3 -10 8214.67 411.184   3
   3   3 -10 8928.72 476.932   2
  -3   3  10 8312.50 449.090   6
  -3  -3  10 8933.64 361.723   8
   3   3 -10 8873.71 517.353   5
   3  -3 -10 8025.61 466.095   5
  -3  -3   9 3729.21 216.745   8
  -3   3   9 3638.43 286.547   6
  -3  -3   9 4049.49 283.012   6
   3   3  -9 3260.53 244.414   3
   3  -3  -9 2993.33 208.346   3
   3   3  -9 3463.92 284.780   2
   3   3  -9 3542.14 309.963   5
   3  -3  -9 3218.74 274.963   5
   3   3  -8 8381.19 454.031   5
   3   3  -8 9181.63 441.896   2
  -3   3   8 7624.63 402.287   6
  -3  -3   8 8948.02 334.808   8
  -3  -3   8 8224.56 401.353   6
   3   3  -8 8463.89 379.597   3
   3  -3  -8 8001.72 411.007   5
   3  -3  -8 7643.66 327.911   3
   3   3  -7 1720.51 175.741   2
   3   3  -7 1814.08 161.950   3
   3  -3  -7 1628.84 164.817   5
  -3   3   7 1560.40 164.968   6
  -3  -3   7 1713.73 168.288   6
  -3  -3   7 1878.94 132.734   8
   3  -3  -7 1549.55 132.018   3
  -3   3   6 2123.28 184.928   6
  -3  -3   6 2311.50 142.477   8
   3   3  -6 2157.67 191.590   2
   3  -3  -6 2492.77 156.731   3
   3  -3  -6 2263.13 171.033   2
  -3  -3   6 2470.94 184.697   6
   3   3  -6 2064.63 162.230   3
   3  -3  -6 2473.91 187.660   5
  -3  -3   5 20248.9 500.572   8
   3   3  -5 19856.4 615.109   2
  -3   3   5 17513.9 577.285   6
   3  -3  -5 17274.9 519.641   2
   3   3  -5 19777.2 557.149   3
  -3  -3   5 18839.9 583.694   6
   3  -3  -5 16142.2 501.547   3
   3  -3  -5 20066.1 560.698   5
  -3  -3   4 986.569 84.6255   8
  -3   3   4 1216.23 103.016   2
   3   3  -4 1016.49 91.4940   8
   3   3  -4 1052.21 121.184   2
  -3   3   4 1164.82 94.8850   5
  -3   3   4 1017.36 115.202   6
   3  -3  -4 1253.08 103.964   5
   3   3  -4 1150.71 106.832   3
  -3  -3   4 1000.81 114.195   6
   3  -3  -4 1313.86 103.724   2
   3   3  -3 6658.44 247.723   8
  -3  -3   3 6781.89 236.691   8
   3   3  -3 7118.85 301.804   2
  -3   3   3 6353.59 227.306   2
  -3   3   3 6671.88 284.795   6
   3  -3  -3 6449.99 227.249   2
   3   3  -3 6269.35 252.434   3
   3  -3  -3 6106.46 221.395   5
  -3   3   3 6095.54 211.794   5
  -3  -3   2 92616.6 1650.43   1
  -3  -3   2 90582.8 1707.28   8
  -3   3   2 97352.2 1780.88   6
   3   3  -2 89002.5 1784.52   2
   3   3  -2 86265.2 1710.48   3
  -3   3   2 86239.8 1645.86   2
  -3   3   2 82584.5 1604.01   5
  -3  -3   1 60662.5 1176.45   4
  -3  -3   1 57956.2 1126.69   3
  -3   3   1 61842.7 1190.52   6
  -3  -3   1 58185.2 1156.23   8
   3  -3  -1 58395.0 1173.51   6
   3   3  -1 60310.0 1135.19   3
   3  -3  -1 57537.2 1073.86   2
   3   3  -1 59836.3 1210.43   2
   3  -3   0 2437.72 145.031   4
   3   3   0 3107.36 156.795   4
  -3  -3   0 2698.15 142.165   4
  -3  -3   0 2926.66 130.532   3
  -3   3   0 2861.26 140.657   6
   3   3   0 3081.59 130.758   3
  -3  -3   0 2724.05 148.342   8
   3  -3   1 1162.18 98.0601   4
   3   3   1 1068.32 90.2253   4
   3  -3   1 986.485 71.8090   6
  -3  -3  -1 948.096 84.4297   4
  -3   3  -1 1040.25 82.2734   1
  -3   3  -1 1010.72 71.1253   6
  -3  -3  -1 1049.96 93.2535   8
   3   3   1 1060.37 66.4634   3
  -3   3  -1 841.936 55.5826   5
   3  -3   1 1019.77 105.081   7
   3  -3   2 754.074 97.7824   7
   3   3   2 934.001 89.0366   4
  -3  -3  -2 854.044 83.1157   4
  -3   3  -2 737.714 65.7493   5
  -3  -3  -2 745.577 83.8771   8
   3   3   2 853.156 52.2586   3
  -3   3  -2 676.433 71.3247   1
   3  -3   2 629.406 48.8005   6
   3  -3   2 746.560 63.7237   5
   3  -3   2 735.035 80.7664   4
   3  -3   2 742.840 74.3584   1
  -3   3  -2 653.694 47.7935   6
  -3  -3  -3 5128.52 245.551   8
   3  -3   3 4230.09 212.450   4
   3   3   3 5171.82 227.341   4
  -3   3  -3 4902.89 214.730   1
   3   3   3 5068.72 140.117   3
  -3   3  -3 4346.33 205.693   5
   3  -3   3 4304.07 195.144   5
   3  -3   4 19852.6 556.646   4
  -3   3  -4 18775.2 547.667   5
  -3  -3  -4 19098.8 564.998   8
   3   3   4 18390.7 536.341   4
   3   3   5 6408.24 302.759   4
  -3  -3  -5 6726.36 319.837   8
  -3   3  -5 7922.46 313.524   1
  -3   3  -5 7436.78 337.252   5
   3  -3   5 7147.74 321.456   4
  -3   3  -6 21544.5 682.729   5
   3   3   6 20822.6 632.551   4
   3  -3   6 22481.0 652.480   4
  -3  -3  -6 22541.2 664.470   8
   3  -3   7 7987.67 376.557   4
   3   3   7 8925.41 226.189   3
   3   3   7 8752.19 392.494   4
  -3   3  -7 7388.55 402.249   5
  -3  -3  -7 7503.59 404.123   5
   3  -3   8 6363.09 355.422   4
   3   3   8 6669.13 360.845   4
   3   3   8 6285.22 191.900   3
  -3   3  -8 6432.52 389.103   5
  -3  -3  -8 6782.14 394.538   5
   3  -3   9 4379.65 306.256   4
   3   3   9 3493.43 144.702   3
  -3   3  -9 4624.20 350.702   5
  -3  -3  -9 4236.62 323.567   5
   3   3   9 4202.19 293.011   4
   3  -3  10 322.450 87.9975   4
  -3   3 -10 470.971 121.009   5
   3   3  10 169.945 84.5023   4
  -3  -3 -10 356.995 100.150   5
   3   3  11 1857.96 227.792   4
   3  -3  11 1897.13 215.432   4
  -3   3 -11 1989.22 256.843   5
  -3  -3 -11 1684.69 233.202   5
   3  -3  12 184.880 84.9154   4
   3   3  12 282.943 104.526   4
  -3   3 -12 296.817 110.933   5
  -3  -3 -12 212.697 81.7479   5
   3  -3  13 954.267 173.963   4
   3   3  13 1170.95 186.493   4
  -3   3 -13 1188.38 225.955   5
  -3  -3 -13 794.118 180.830   5
   3  -3  14 158.305 88.2958   4
   3   3  14 226.096 95.9234   4
  -3   3 -14 221.006 99.7482   5
  -3  -3 -14 182.615 99.0397   5
  -3  -3 -15 56.4343 68.6954   5
   3   3  15 21.9409 61.4730   4
   3  -3  15 43.1043 50.5211   4
  -3   3 -15-29.1113 75.7970   5
  -3   3 -16 177.054 119.548   5
   3   4 -16-109.196 98.4852   5
  -3   4  16 36.2845 58.9292   6
  -3  -4  16 93.4540 62.8526   4
  -3   4  16-101.288 108.373   4
   3  -4 -16 87.2252 105.599   5
  -3   4  15-115.839 120.570   4
   3   4 -15-61.2954 67.8808   5
   3  -4 -15-116.853 82.7771   5
  -3  -4  15-20.6030 69.4501   4
  -3   4  14-6.93506 55.8972   6
  -3   4  14 0.28364 59.9278   4
  -3  -4  14-8.15812 64.4583   4
  -3  -4  14-41.6844 57.9920   6
   3   4 -14-20.9737 84.4506   5
   3  -4 -14-50.3338 85.6839   5
   3  -4 -13 32.8320 38.4777   3
  -3  -4  13 80.6067 58.8158   6
  -3  -4  13 38.1358 58.8904   4
   3  -4 -13 71.0142 72.6105   5
  -3   4  13 112.177 71.4717   6
  -3   4  13 66.8189 54.4492   4
   3   4 -13-103.267 111.334   5
   3   4 -12 96.3568 79.4760   5
  -3   4  12 53.0333 61.9923   6
  -3  -4  12 111.651 47.4936   6
   3   4 -12 82.5720 66.5454   3
   3  -4 -12 97.1966 39.9245   3
   3  -4 -12 143.397 84.1508   5
   3   4 -11 253.699 97.6246   2
  -3   4  11 70.7337 53.2042   6
   3   4 -11 44.6435 45.1335   3
   3  -4 -11 12.5832 51.2312   5
   3   4 -11 385.155 121.676   5
   3  -4 -11 216.459 65.0970   3
  -3  -4  11 57.3963 54.0404   6
  -3  -4  11 55.8895 31.4381   8
   3   4 -10 7099.11 432.380   2
  -3  -4  10 7702.27 354.361   8
  -3  -4  10 8158.63 427.248   6
  -3   4  10 7178.37 419.617   6
   3   4 -10 7327.87 391.371   3
   3  -4 -10 7405.77 342.426   3
   3   4 -10 7592.16 481.566   5
   3  -4 -10 8084.81 456.290   5
  -3  -4   9 212.951 71.1976   6
  -3  -4   9 97.5109 41.5248   8
   3   4  -9 201.529 72.3559   3
   3   4  -9 81.7193 57.6122   2
  -3   4   9 158.635 65.6670   6
   3  -4  -9 135.346 68.3849   5
   3  -4  -9 129.573 50.5877   3
   3   4  -8 99.7227 61.7148   2
  -3  -4   8 85.7072 38.8944   8
   3   4  -8-27.7418 49.6710   3
  -3   4   8 46.6234 35.1614   6
  -3  -4   8-45.1755 41.0380   6
   3  -4  -8 1.55677 37.4800   5
   3  -4  -8 37.0103 33.0907   3
  -3  -4   7 3193.12 189.883   8
  -3  -4   7 2852.75 214.113   6
  -3   4   7 2851.51 229.284   6
   3   4  -7 2807.63 233.716   2
   3   4  -7 2986.96 217.600   3
   3  -4  -7 3095.61 222.772   5
   3  -4  -7 3086.01 184.205   3
   3  -4  -6 27209.6 749.088   5
   3   4  -6 26572.4 809.301   2
  -3   4   6 26750.8 805.049   6
   3   4  -6 27036.0 753.199   3
  -3  -4   6 26849.9 773.277   6
   3  -4  -6 27829.2 698.775   3
  -3  -4   6 26657.3 683.676   8
  -3  -4   5 493.010 69.0226   8
  -3  -4   5 376.817 79.3706   6
   3  -4  -5 443.031 63.9012   2
  -3   4   5 407.336 63.8379   2
   3   4  -5 374.455 67.2551   3
  -3   4   5 310.459 75.0797   6
   3   4  -5 342.453 80.2335   2
   3  -4  -5 407.460 66.9107   5
   3  -4  -4 64586.2 1192.52   2
  -3   4   4 61195.5 1199.08   2
   3  -4  -4 62232.0 1207.69   5
  -3  -4   4 63284.5 1225.15   8
   3   4  -4 60287.7 1246.95   8
  -3   4   4 60224.3 1319.56   6
   3   4  -4 62404.2 1350.39   2
   3  -4  -4 58532.4 1076.57   8
   3   4  -4 62679.6 1264.01   3
  -3  -4   3 17003.2 468.433   8
  -3  -4   3 15179.7 435.969   1
  -3   4   3 18018.7 428.714   2
   3   4  -3 16815.9 482.087   8
   3   4  -3 16800.3 537.641   2
  -3   4   3 14828.5 506.752   6
   3  -4  -3 18237.6 424.785   2
   3   4  -3 17404.8 489.798   3
   3  -4  -3 17348.9 425.097   5
   3   4  -2 12697.8 434.449   2
   3  -4  -2 12827.5 322.065   2
  -3  -4   2 12734.7 389.972   8
   3  -4  -2 14567.1 316.669   5
  -3  -4   2 12633.4 344.775   1
  -3   4   2 12867.1 422.624   6
   3   4  -2 12770.8 389.774   3
  -3   4   2 14051.8 319.900   2
  -3   4   1 15571.4 422.026   4
  -3  -4   1 14143.3 405.166   4
   3  -4  -1 14799.6 323.812   2
  -3  -4   1 14925.3 424.931   8
   3  -4  -1 14214.7 428.758   6
  -3   4   1 16302.0 444.950   6
  -3  -4   1 14141.0 390.581   3
   3   4  -1 13800.1 442.573   2
   3   4  -1 13425.7 389.118   3
  -3  -4   1 14244.2 336.068   1
  -3  -4   0 232.207 35.6621   3
   3   4   0 246.752 44.2384   4
   3  -4   0 582.942 67.9379   4
  -3   4   0 617.620 65.9125   4
   3  -4   0 421.755 55.8901   6
  -3  -4   0 188.338 20.9624   1
  -3   4   0 470.465 59.9732   6
  -3  -4   0 284.741 44.6748   4
   3   4   0 274.576 26.2963   1
  -3  -4   0 229.697 50.2113   8
   3   4   0 246.284 38.3940   3
   3  -4   1 2597.69 149.863   4
   3   4   1 2133.88 132.691   4
   3  -4   1 2412.26 173.271   7
  -3   4  -1 2506.82 140.852   4
  -3  -4  -1 2366.46 133.476   4
  -3  -4  -1 2265.81 146.259   8
  -3   4  -1 2543.72 122.400   6
   3  -4   1 2366.50 119.878   6
   3   4   1 2183.44 105.618   3
  -3  -4  -1 2091.54 103.227   3
   3  -4   1 2469.04 96.0124   5
  -3   4  -1 2572.99 142.698   1
  -3   4  -2 7485.74 211.877   6
  -3  -4  -2 6749.77 263.613   4
  -3  -4  -2 7505.20 297.522   8
   3  -4   2 8132.66 222.655   6
   3  -4   2 7735.34 335.691   7
  -3   4  -2 7811.00 282.204   1
   3   4   2 8434.46 209.804   3
   3   4   2 7562.80 277.751   4
  -3   4  -2 6525.23 240.689   5
   3  -4   2 7352.52 235.770   5
   3  -4   2 7998.66 294.456   4
   3  -4   3 30.5824 24.8934   4
   3   4   3 21.1627 8.32605   3
  -3   4  -3 31.3461 24.9751   1
  -3  -4  -3 20.8867 35.2602   8
   3  -4   3 23.1657 7.70717   6
   3   4   3 18.5188 22.5990   4
   3  -4   3 39.3042 33.7031   7
  -3   4  -3 0.03872 23.4551   5
   3  -4   3 112.249 31.0507   5
   3  -4   4 8547.51 332.342   4
  -3  -4  -4 8528.77 349.557   8
  -3   4  -4 8545.54 327.635   1
   3   4   4 7395.63 313.725   4
  -3   4  -4 8664.25 345.832   5
  -3   4  -5 2081.24 159.268   1
   3  -4   5 1893.73 158.035   4
   3   4   5 1904.74 156.166   4
  -3   4  -5 1990.85 172.149   5
  -3  -4  -5 1938.97 163.710   8
  -3   4  -6 2981.17 200.894   1
  -3  -4  -6 3129.13 217.163   8
   3  -4   6 2994.87 209.324   4
   3   4   6 2969.93 206.680   4
  -3   4  -6 3155.99 236.056   5
   3  -4   7 1028.29 127.846   4
   3   4   7 978.802 127.371   4
  -3  -4  -7 1228.38 158.547   5
  -3   4  -7 934.290 134.067   5
  -3  -4  -7 1069.94 133.312   8
   3  -4   8 4541.67 294.052   4
   3   4   8 5176.99 313.314   4
  -3   4  -8 4708.85 335.206   5
  -3  -4  -8 5163.19 344.449   5
   3  -4   9 4016.75 293.205   4
   3   4   9 4188.15 302.406   4
  -3   4  -9 4081.83 332.082   5
  -3  -4  -9 4273.59 327.772   5
   3  -4  10 132.180 80.3548   4
   3   4  10 18.9750 56.1164   4
  -3   4 -10-47.4642 67.5452   5
  -3  -4 -10 42.1724 69.4845   5
   3  -4  11 102.219 65.5523   4
   3   4  11 161.225 77.8480   4
  -3   4 -11 33.3026 57.7311   5
  -3  -4 -11 131.379 82.0038   5
   3  -4  12-11.9774 50.9326   4
   3   4  12-8.25188 56.2857   4
  -3   4 -12 22.1341 54.7665   5
  -3  -4 -12 16.6741 53.7673   5
   3   4  13 194.738 88.7552   4
   3  -4  13 161.515 84.8162   4
  -3   4 -13 210.825 109.843   5
  -3  -4 -13 26.7898 65.8063   5
   3   4  14 134.760 83.9777   4
   3  -4  14 257.082 106.115   4
  -3   4 -14 119.336 91.8208   5
  -3  -4 -14 207.443 103.366   5
   3  -4  15 429.606 134.731   4
   3   4  15 526.504 145.250   4
  -3   4 -15 378.169 133.522   5
  -3  -4 -15 329.474 130.327   5
  -3   4 -16-18.4382 66.3446   5
  -3  -5  16 212.863 90.8121   4
  -3   5  16 3.59559 60.8256   4
  -3   5  16 63.9951 67.0920   6
   3  -5 -16 11.2569 60.0682   5
  -3   5  15 34.4123 57.2726   4
  -3  -5  15 19.9806 52.6920   4
  -3   5  15 48.6691 46.9746   6
   3  -5 -15-1.88255 63.2986   5
  -3   5  14-8.43235 52.7382   4
  -3  -5  14 144.415 82.6400   4
  -3   5  14 51.3292 54.6098   6
   3  -5 -14 177.896 100.177   5
  -3  -5  13 198.834 85.6425   4
  -3   5  13 79.6908 58.6548   4
  -3   5  13 217.658 93.3116   6
   3  -5 -13 184.158 81.8081   5
   3  -5 -13 182.040 52.6203   3
  -3  -5  13 361.603 97.2919   6
  -3   5  12 489.269 123.118   6
  -3  -5  12 275.530 85.1443   6
   3   5 -12 213.307 90.4166   2
  -3  -5  12 189.648 58.6686   8
   3  -5 -12 366.318 81.3809   3
   3  -5 -12 294.468 113.584   5
  -3  -5  11 1078.29 137.016   8
   3  -5 -11 935.659 118.099   3
  -3   5  11 739.542 145.129   6
  -3  -5  11 834.286 151.185   6
   3   5 -11 849.589 137.114   3
   3   5 -11 1054.61 176.258   2
   3  -5 -11 960.076 164.889   5
   3   5 -10 727.937 146.228   2
  -3   5  10 390.938 105.446   6
   3  -5 -10 645.523 100.889   3
  -3  -5  10 514.868 113.247   6
  -3  -5  10 572.718 101.101   8
   3  -5 -10 552.493 115.924   5
   3   5 -10 504.426 107.022   3
   3   5  -9 234.137 88.1657   2
   3  -5  -9 86.2580 42.8379   3
  -3  -5   9 156.935 54.4507   8
  -3   5   9 220.739 84.0351   6
  -3  -5   9 109.066 49.3146   6
   3   5  -9 202.905 68.9480   3
   3  -5  -9 113.958 61.4160   5
  -3  -5   8 5845.04 299.738   8
  -3  -5   8 5482.24 318.456   6
   3   5  -8 4924.52 331.048   2
  -3   5   8 5499.51 340.626   6
   3   5  -8 5350.61 311.842   3
   3  -5  -8 5535.66 264.019   3
   3  -5  -8 5489.43 324.394   5
   3   5  -7 9858.84 461.548   2
  -3  -5   7 9854.47 430.297   6
   3  -5  -7 9841.11 422.320   5
  -3  -5   7 10046.1 387.669   8
  -3   5   7 10383.1 464.975   6
   3   5  -7 9639.14 423.266   3
   3  -5  -7 10235.1 366.257   3
  -3  -5   6 265.966 59.1880   8
   3   5  -6 267.024 69.0939   2
   3   5  -6 198.960 61.6045   3
  -3   5   6 300.055 73.7752   6
   3  -5  -6 275.341 24.2390   8
  -3  -5   6 244.835 52.7245   6
   3  -5  -6 203.253 59.1144   5
   3   5  -5 40756.4 1012.79   2
  -3   5   5 40438.1 993.375   6
  -3   5   5 41720.9 872.831   2
  -3  -5   5 40609.7 896.674   8
   3  -5  -5 38973.8 703.983   8
  -3   5   4 464.710 58.2087   2
   3   5  -4 485.586 93.9655   2
   3  -5  -4 567.610 52.1125   8
  -3  -5   4 371.636 63.9769   8
  -3   5   4 434.969 79.8455   6
   3   5  -4 256.692 62.5421   3
   3  -5  -4 446.373 59.7333   5
  -3   5   3 1457.01 87.3188   2
  -3  -5   3 1505.44 110.201   1
  -3   5   3 1398.41 134.924   6
   3   5  -3 1434.24 123.682   3
   3   5  -3 1577.75 151.524   2
   3  -5  -3 1415.60 91.5209   5
  -3  -5   3 1497.13 122.430   8
  -3  -5   2 16069.7 442.139   4
  -3   5   2 16353.1 451.858   4
  -3   5   2 15609.5 478.451   6
  -3  -5   2 15406.6 390.634   1
  -3  -5   2 15791.2 453.693   8
   3   5  -2 16039.6 450.314   3
   3   5  -2 19743.0 422.672   1
   3  -5  -2 15397.5 344.204   5
  -3   5   2 14397.7 315.218   2
   3   5  -2 14796.0 486.030   2
  -3  -5   1 2472.59 158.277   8
  -3   5   1 2299.07 136.550   4
  -3  -5   1 2539.50 140.162   4
   3   5  -1 2352.72 138.999   3
  -3  -5   1 2769.53 147.052   3
  -3   5   1 2721.28 167.588   6
   3  -5  -1 2160.19 144.355   6
   3   5  -1 2564.85 116.247   1
  -3  -5   1 2397.76 109.894   1
   3   5  -1 2400.34 165.283   2
  -3   5   0 143.831 32.2445   4
  -3  -5   0 74.6110 32.0347   8
   3   5   0 55.9451 23.6002   4
  -3   5   0 168.206 38.6135   6
   3   5   0 94.1524 19.0302   1
   3  -5   0 108.186 32.0397   6
   3   5   0 79.8712 32.8792   2
   3  -5   0 141.822 36.1079   4
  -3  -5   0 55.4861 19.8118   4
   3   5   0 75.5069 25.3746   3
   3  -5   0 131.605 19.4680   5
  -3  -5   0 90.3016 23.8115   3
   3  -5   1 2885.41 122.526   5
   3  -5   1 3364.58 174.014   4
  -3  -5  -1 3209.94 184.924   8
  -3   5  -1 3243.98 162.644   4
   3  -5   1 2925.43 201.456   7
   3   5   1 3471.93 112.957   1
   3   5   1 3350.93 165.395   4
  -3   5  -1 3164.69 149.544   6
  -3   5  -1 3150.10 171.573   1
   3  -5   1 3034.19 152.366   6
  -3  -5  -1 3767.41 169.105   4
   3   5   1 3332.90 140.755   3
  -3  -5  -1 3655.27 139.707   3
   3   5   2 2963.78 115.966   3
   3  -5   2 3016.70 170.425   4
   3  -5   2 2777.26 202.591   7
  -3  -5  -2 3165.38 164.645   4
  -3   5  -2 2827.33 122.240   6
   3  -5   2 2819.57 129.463   6
   3   5   2 2982.35 162.632   4
  -3   5  -2 3175.28 175.386   1
  -3  -5  -2 2890.56 113.885   3
   3  -5   2 2940.65 142.673   5
  -3  -5  -2 3276.63 189.108   8
  -3  -5  -3 2430.41 168.048   8
   3  -5   3 2050.79 145.736   4
   3   5   3 1986.00 78.5673   3
   3  -5   3 1724.41 83.9537   6
  -3   5  -3 1848.72 141.527   1
   3  -5   3 2035.14 177.034   7
   3   5   3 2512.91 153.600   4
   3  -5   3 2372.37 143.997   5
  -3   5  -3 1942.17 140.451   5
   3   5   4 19870.4 573.130   4
   3  -5   4 21490.4 599.801   4
  -3  -5  -4 20498.6 609.425   8
   3  -5   4 19586.6 666.015   7
  -3   5  -4 21810.2 613.270   1
  -3   5  -4 20053.0 598.511   5
   3  -5   5 660.543 92.4266   4
   3   5   5 663.819 94.9914   4
  -3  -5  -5 737.201 103.663   8
  -3   5  -5 636.262 94.0492   5
  -3   5  -5 484.608 79.7956   1
   3   5   6 1094.25 125.789   4
  -3  -5  -6 1033.85 120.972   8
  -3   5  -6 1034.08 134.765   5
   3  -5   6 1011.45 123.133   4
  -3   5  -6 1184.79 132.244   1
   3  -5   7 1824.27 170.183   4
  -3   5  -7 1635.24 162.293   1
   3   5   7 2008.38 180.080   4
  -3   5  -7 1720.60 187.260   5
  -3  -5  -7 1747.22 174.404   8
   3  -5   8 33.2860 31.7165   4
  -3  -5  -8 0.09884 46.6969   5
  -3   5  -8 47.5466 44.6345   5
   3   5   8 38.8944 33.8243   4
  -3  -5  -8 24.6507 38.0849   8
   3  -5   9 2095.33 210.783   4
  -3   5  -9 1970.78 230.503   5
   3   5   9 2607.11 231.758   4
  -3  -5  -9 2651.95 266.830   5
   3  -5  10 14177.4 609.447   4
   3   5  10 14585.2 626.331   4
  -3   5 -10 15231.8 721.028   5
  -3  -5 -10 16731.2 722.661   5
   3   5  11 1097.41 176.706   4
   3  -5  11 906.036 158.246   4
  -3   5 -11 949.908 185.633   5
  -3  -5 -11 1052.54 189.045   5
   3  -5  12 69.6041 46.4132   4
   3   5  12 69.8022 53.9126   4
  -3   5 -12 195.940 92.7287   5
  -3  -5 -12 111.480 86.4640   5
   3   5  13 339.374 112.120   4
   3  -5  13 279.035 94.6458   4
  -3   5 -13 194.882 92.8001   5
  -3  -5 -13 449.391 138.186   5
   3  -5  14-133.572 95.0431   4
   3   5  14-64.7148 64.8665   4
  -3  -5 -14 7.41432 61.4806   5
  -3   5 -14 132.347 90.1659   5
   3  -5  15 58.7072 72.1766   4
   3   5  15 3.44776 50.2180   4
  -3   5 -15 62.8513 77.4944   5
  -3  -5 -15 226.052 115.507   5
  -3   6  17 441.653 137.589   6
  -3  -6  16 110.775 75.3715   4
  -3   6  16 217.621 108.231   4
  -3   6  16 256.835 109.231   6
   3  -6 -16 258.012 116.973   5
  -3   6  15-50.5948 67.8324   6
  -3  -6  15 38.5070 51.3566   4
  -3   6  15-34.8123 66.8841   4
   3  -6 -15 25.5258 88.2573   5
  -3   6  14-74.6123 81.8348   4
  -3   6  14-13.0487 53.3115   6
  -3  -6  14-24.5380 49.2227   4
   3  -6 -14 12.0804 49.5686   5
  -3  -6  13 161.460 77.1007   6
  -3   6  13 107.691 52.6649   6
  -3  -6  13 196.169 85.7155   4
  -3   6  13 18.4599 67.1536   4
   3  -6 -13 103.697 73.2638   5
   3  -6 -12 1173.90 140.570   3
   3  -6 -12 1324.75 207.352   5
  -3  -6  12 1316.32 169.264   8
  -3   6  12 1450.54 208.941   6
   3   6 -12 1396.74 225.091   2
  -3  -6  12 1377.78 189.158   6
   3   6 -11 377.690 118.127   2
  -3  -6  11 272.207 80.6931   8
  -3   6  11 165.040 73.8126   6
   3  -6 -11 143.317 82.0278   5
  -3  -6  11 114.100 64.9128   6
   3  -6 -11 257.732 70.8210   3
   3   6 -10 3230.87 295.613   2
  -3  -6  10 3396.45 251.582   8
  -3   6  10 3012.87 280.811   6
   3   6 -10 3134.09 260.254   3
  -3  -6  10 3638.86 289.461   6
   3  -6 -10 3250.11 211.446   3
   3  -6 -10 2805.96 264.052   5
  -3  -6   9 9361.19 422.346   8
  -3   6   9 8508.63 474.417   6
  -3  -6   9 8964.72 441.416   6
   3   6  -9 9757.24 500.887   2
   3  -6  -9 8638.62 355.392   3
   3   6  -9 9016.57 442.706   3
   3  -6  -9 8595.48 450.769   5
   3  -6  -8 480.153 71.6317   3
  -3  -6   8 622.088 99.4419   8
   3   6  -8 463.494 111.417   2
  -3  -6   8 418.165 88.0624   6
  -3   6   8 446.400 106.895   6
   3   6  -8 631.132 111.693   3
   3  -6  -8 481.419 98.7231   5
   3  -6  -7 2290.09 90.2829   8
  -3  -6   7 2314.46 180.624   8
   3   6  -7 2067.06 187.827   3
  -3   6   7 2356.58 221.829   6
   3  -6  -7 2177.83 161.909   3
  -3  -6   7 2187.71 195.671   6
   3   6  -7 1959.71 201.592   2
   3  -6  -7 2122.01 179.546   5
  -3  -6   6 2904.55 201.450   8
   3   6  -6 3117.19 246.662   2
   3   6  -6 3060.16 220.655   3
   3  -6  -6 2588.98 107.419   8
  -3   6   6 2948.59 239.516   6
   3  -6  -6 2594.26 190.107   5
  -3  -6   6 3129.94 168.694   7
  -3   6   5 29253.9 682.003   2
   3  -6  -5 28623.5 586.552   8
   3   6  -5 27576.5 826.239   2
  -3   6   5 27171.1 799.233   6
   3   6  -5 26934.3 760.016   3
  -3  -6   5 27931.7 740.319   8
  -3  -6   4 1309.68 127.147   8
  -3   6   4 1060.08 84.3411   2
   3  -6  -4 953.904 90.0578   5
   3   6  -4 1413.10 137.253   3
  -3   6   4 803.755 128.955   6
   3  -6  -4 769.693 70.9568   8
   3   6  -4 1047.11 133.082   2
  -3  -6   3 16453.6 509.133   8
   3   6  -3 15158.8 496.874   3
   3   6  -3 16791.6 460.020   1
  -3   6   3 15961.2 372.025   2
  -3   6   3 14786.6 532.357   6
   3  -6  -3 15776.4 416.331   5
   3   6  -3 16710.8 558.570   2
  -3  -6   2 9051.32 311.505   4
  -3   6   2 10956.0 346.942   4
   3   6  -2 8714.21 331.226   3
   3   6  -2 6862.10 270.148   1
  -3  -6   2 9394.59 349.229   8
   3   6  -2 9450.87 379.335   2
  -3  -6   2 9300.11 294.984   1
  -3   6   2 11066.1 386.876   6
  -3  -6   1 41449.6 985.564   8
  -3   6   1 43306.1 926.143   4
   3   6  -1 42724.8 880.999   1
  -3   6   1 43656.2 978.278   6
   3   6  -1 41532.6 941.292   3
  -3  -6   1 39719.5 896.674   4
   3   6  -1 40352.6 995.954   2
  -3  -6   1 44704.8 879.748   1
  -3   6   0 3540.24 195.244   1
   3   6   0 3858.25 178.217   4
   3  -6   0 3288.49 173.661   4
   3   6   0 3697.66 142.934   1
  -3   6   0 3332.02 177.698   6
   3  -6   0 2994.83 174.498   6
  -3   6   0 3260.72 162.613   4
   3   6   0 4081.45 179.704   3
  -3  -6   0 3710.31 208.699   8
  -3  -6   0 3401.27 160.101   4
  -3  -6   0 3700.34 167.396   3
   3   6   0 3789.79 210.722   2
   3  -6   1 13130.9 389.610   6
   3  -6   1 13767.8 337.040   2
   3   6   1 13256.8 387.916   4
  -3   6  -1 13709.8 383.628   6
   3   6   1 13728.0 366.336   3
  -3   6  -1 13017.1 422.514   1
  -3  -6  -1 13488.4 355.339   3
  -3   6  -1 12374.8 378.513   4
   3  -6   1 13420.7 404.669   4
   3  -6   1 12202.7 350.619   5
  -3  -6  -1 13291.0 442.526   8
   3   6   1 13713.3 329.397   1
   3  -6   2 109566. 2205.53   4
   3   6   2 109730. 2183.95   4
   3  -6   2 109669. 2145.90   2
   3  -6   2 113903. 2135.45   6
  -3  -6  -2 106499. 2254.12   8
   3  -6   2 112165. 2363.65   7
  -3  -6  -2 112215. 2077.15   3
  -3   6  -2 116710. 2245.87   1
   3  -6   2 106915. 2152.84   5
   3  -6   3 33581.5 770.906   2
  -3  -6  -3 34146.7 843.811   8
  -3   6  -3 33120.2 820.686   1
   3  -6   3 31891.5 911.028   7
   3   6   3 29218.7 753.355   4
   3  -6   3 30654.8 670.864   6
   3  -6   3 34545.2 803.501   4
   3  -6   3 32165.3 773.636   5
   3  -6   4 638.456 86.2866   4
   3  -6   4 596.451 106.686   7
   3   6   4 440.552 71.7672   4
   3  -6   4 363.896 37.0815   6
  -3   6  -4 538.507 84.4927   5
  -3   6  -4 637.521 92.1300   1
  -3  -6  -4 320.442 64.9070   8
   3  -6   5 1337.27 159.659   7
   3   6   5 1647.92 141.910   4
   3  -6   5 1559.21 143.593   4
  -3   6  -5 1419.63 140.983   1
  -3   6  -5 1546.26 155.177   5
  -3  -6  -5 1583.04 152.744   8
  -3   6  -6 2163.52 192.682   1
   3   6   6 1871.50 171.360   4
   3  -6   6 2393.45 232.454   7
   3  -6   6 1904.47 175.791   4
  -3   6  -6 2100.07 209.175   5
  -3  -6  -6 2112.72 192.027   8
   3   6   7 1029.14 131.884   4
   3  -6   7 997.061 129.245   4
  -3   6  -7 1057.95 134.659   1
  -3   6  -7 1256.27 165.765   5
  -3  -6  -7 1153.39 143.004   8
   3  -6   8 1415.13 162.698   4
  -3  -6  -8 1781.84 180.926   8
  -3   6  -8 1477.98 169.161   1
  -3  -6  -8 2076.81 232.720   5
   3   6   8 1890.47 184.791   4
  -3   6  -8 1690.85 202.562   5
   3  -6   9 18782.2 686.597   4
  -3   6  -9 18856.8 774.590   5
   3   6   9 19941.8 695.227   4
  -3  -6  -9 17994.3 750.002   5
  -3  -6  -9 18656.6 680.083   8
   3  -6  10 4288.67 312.680   4
   3   6  10 4587.80 341.125   4
  -3   6 -10 4797.66 387.830   5
  -3  -6 -10 4730.74 375.996   5
  -3  -6 -11 1451.19 214.865   5
   3  -6  11 1160.37 176.020   4
  -3   6 -11 1048.93 188.167   5
   3   6  11 1610.70 205.735   4
   3  -6  12 901.485 163.605   4
   3   6  12 1253.85 195.760   4
  -3   6 -12 1247.55 225.262   5
  -3  -6 -12 1005.41 194.632   5
   3   6  13 74.0856 70.1251   4
   3  -6  13 79.0976 66.8606   4
  -3   6 -13 66.5966 74.8126   5
  -3  -6 -13 194.190 106.965   5
   3   6  14 120.934 73.9321   4
   3  -6  14 108.487 83.1604   4
  -3   6 -14-65.3445 85.6878   5
  -3  -6 -14-35.2708 82.5615   5
   3  -6  15 725.845 168.931   4
  -3   6 -15 626.036 182.413   5
   3   6  15 907.797 184.321   4
  -3  -6 -15 585.267 186.184   5
  -3   7  17 182.015 97.7780   6
  -3  -7  16 13.3471 51.3608   4
  -3   7  16 82.1295 77.7327   4
  -3   7  16 58.9920 67.0538   6
   3  -7 -16 126.993 95.1487   5
  -3   7  15-30.5384 59.6840   4
  -3   7  15-91.9578 85.6811   6
   3  -7 -15 98.8474 89.8169   5
  -3  -7  15 9.78629 47.3473   4
  -3   7  14 297.388 116.471   6
  -3  -7  14 396.178 125.382   4
  -3   7  14 141.801 80.2219   4
   3  -7 -14 401.513 132.980   5
  -3  -7  13-46.8440 53.2334   4
  -3   7  13-102.421 89.9750   6
  -3   7  13-67.3764 81.4619   4
  -3  -7  13 26.4421 42.1605   6
   3  -7 -13-52.5195 76.9940   5
  -3  -7  12 2725.52 251.268   8
  -3   7  12 2648.90 280.229   6
  -3  -7  12 3110.99 283.786   6
   3  -7 -12 2793.43 209.808   3
  -3  -7  12 2592.27 265.619   4
   3  -7 -12 2929.73 297.906   5
   3   7 -12 2363.12 276.626   2
  -3   7  11 2686.69 273.350   6
  -3  -7  11 2421.50 244.784   6
   3  -7 -11 2503.21 197.890   3
   3   7 -11 2153.54 255.174   2
   3  -7 -11 2586.36 270.918   5
  -3  -7  11 2432.45 227.371   8
  -3  -7  10 7344.56 397.524   8
  -3   7  10 7598.06 454.278   6
   3  -7 -10 7054.44 327.111   3
   3  -7 -10 7253.83 427.260   5
   3   7 -10 6948.57 445.319   2
  -3  -7  10 7346.65 416.929   6
   3   7  -9 2283.60 241.429   2
  -3  -7   9 2282.41 207.085   8
  -3   7   9 2108.26 225.825   6
  -3  -7   9 2105.92 208.375   6
   3  -7  -9 2280.68 168.721   3
   3  -7  -9 1962.89 209.665   5
   3  -7  -8 414.598 43.2127   8
  -3  -7   8 574.169 102.562   8
   3   7  -8 592.127 119.617   2
   3   7  -8 631.581 113.276   3
  -3  -7   8 605.347 91.3232   7
  -3  -7   8 493.551 104.165   6
  -3   7   8 598.681 123.272   6
   3  -7  -8 528.347 78.7837   3
   3  -7  -8 492.014 99.8397   5
   3  -7  -7 7088.37 218.582   8
   3   7  -7 7693.83 419.343   2
  -3  -7   7 7971.48 370.337   8
  -3   7   7 7676.56 413.497   6
  -3  -7   7 7934.08 392.983   6
   3   7  -7 7574.65 385.839   3
   3  -7  -7 7588.12 360.875   5
  -3  -7   7 7427.95 308.260   7
   3  -7  -6 2509.94 118.288   8
  -3  -7   6 2051.12 172.932   8
   3  -7  -6 2404.49 178.847   5
  -3   7   6 2180.86 210.589   6
   3   7  -6 2352.73 215.842   2
  -3  -7   6 2279.18 148.111   7
   3   7  -6 2046.42 187.049   3
   3  -7  -5 4635.26 185.841   8
  -3  -7   5 5199.77 278.955   8
   3   7  -5 5046.42 309.932   2
   3   7  -5 4992.90 281.890   3
  -3   7   5 4701.84 292.330   6
   3  -7  -5 4458.88 229.437   5
  -3   7   5 4576.82 210.633   2
   3  -7  -4 43717.7 917.346   8
  -3   7   4 45650.7 885.513   2
   3   7  -4 39375.0 1080.72   2
  -3   7   4 40626.4 1068.57   6
   3   7  -4 39049.2 1021.67   3
  -3  -7   4 40549.9 1022.04   8
   3  -7  -4 39219.1 927.315   5
   3   7  -3 49260.6 1111.13   1
   3  -7  -3 51672.1 1112.10   8
   3   7  -3 51817.8 1246.89   2
  -3  -7   3 50802.6 1190.30   8
   3   7  -3 50114.9 1173.15   3
  -3   7   3 52772.2 1222.23   6
  -3  -7   2 9009.57 308.013   4
  -3   7   2 9779.69 329.719   4
  -3  -7   2 8850.56 356.262   8
   3   7  -2 8076.39 331.207   3
   3   7  -2 8432.37 304.161   1
  -3   7   2 9014.03 361.796   6
   3   7  -2 8930.66 378.417   2
  -3  -7   2 8373.99 291.707   1
   3   7  -1 20318.6 616.103   2
  -3   7   1 24481.0 552.873   4
  -3  -7   1 17905.3 492.530   4
  -3  -7   1 20731.9 607.422   8
  -3   7   1 22585.9 599.097   6
   3   7  -1 17081.3 491.253   1
   3   7  -1 21683.7 567.488   3
  -3  -7   1 21484.7 510.342   1
   3   7   0 15810.4 451.116   4
   3  -7   0 16327.7 469.908   4
  -3  -7   0 17087.2 541.852   8
  -3   7   0 16617.8 490.677   6
   3   7   0 16822.8 536.807   2
  -3   7   0 17859.4 531.863   1
  -3   7   0 17250.0 458.138   4
  -3  -7   0 15185.2 428.274   4
   3   7   1 5148.23 212.596   4
  -3  -7  -1 5505.92 273.333   8
  -3  -7  -1 5007.37 202.416   4
  -3   7  -1 4946.19 206.110   4
  -3  -7  -1 5396.50 205.066   3
  -3   7  -1 5256.69 223.500   6
   3  -7   1 4886.56 231.080   6
   3  -7   1 5773.83 185.364   2
   3  -7   1 5072.48 223.344   4
   3  -7   1 5811.58 229.110   5
   3   7   1 5463.24 191.820   1
  -3   7  -1 5180.21 255.998   1
  -3  -7  -2 199.162 44.5051   4
   3   7   2 239.177 46.2789   4
   3  -7   2 262.030 47.0312   4
   3   7   2 173.429 33.4459   1
   3  -7   2 264.838 49.1915   6
  -3   7  -2 387.920 74.6717   1
   3  -7   2 182.115 42.1271   5
  -3  -7  -2 245.142 62.9935   8
   3  -7   2 271.959 45.3831   2
  -3  -7  -2 234.752 35.4942   3
  -3  -7  -3 8276.00 346.234   8
   3   7   3 7411.12 285.801   4
   3  -7   3 7800.90 253.048   6
   3  -7   3 7862.98 309.314   5
  -3   7  -3 7814.56 339.611   1
   3  -7   3 7642.98 389.813   7
   3  -7   3 6747.14 279.121   2
   3  -7   3 8683.67 319.739   4
  -3  -7  -3 6671.93 192.773   3
   3  -7   4 8728.77 430.800   7
  -3   7  -4 9258.47 386.470   1
   3  -7   4 8770.09 260.260   6
   3  -7   4 9370.96 359.165   4
   3   7   4 10015.8 350.677   4
  -3  -7  -4 8887.96 388.000   8
   3  -7   5 1225.19 161.134   7
  -3  -7  -5 1259.33 135.370   8
  -3   7  -5 1188.05 135.036   1
   3  -7   5 1110.52 119.817   4
   3  -7   5 977.311 57.7985   6
   3   7   5 1201.46 121.932   4
   3  -7   6 1326.51 139.673   4
  -3   7  -6 1615.28 167.405   1
   3   7   6 982.708 114.857   4
   3  -7   6 1472.52 185.014   7
  -3   7  -6 1250.01 151.497   5
  -3  -7  -6 1330.46 148.385   8
  -3  -7  -7 9468.92 431.068   8
   3  -7   7 8488.65 399.662   4
   3  -7   7 7943.03 457.350   7
   3   7   7 9612.63 410.816   4
  -3   7  -7 8436.76 450.071   5
  -3   7  -7 9658.88 439.217   1
  -3  -7  -8 4220.15 286.650   8
   3   7   8 3930.59 268.824   4
   3  -7   8 4134.74 328.745   7
   3  -7   8 4104.02 274.679   4
  -3   7  -8 3814.74 316.181   5
  -3   7  -8 4241.02 286.758   1
   3  -7   9 3963.64 286.876   4
   3   7   9 4204.89 292.072   4
  -3  -7  -9 3639.69 276.448   8
  -3  -7  -9 4055.10 336.447   5
  -3   7  -9 3711.89 328.713   5
  -3  -7 -10 1505.74 212.721   5
  -3   7 -10 1313.36 208.541   5
   3   7  10 1265.04 179.360   4
   3  -7  10 1705.22 191.948   4
   3  -7  11 1130.09 172.194   4
   3   7  11 1606.05 201.539   4
  -3   7 -11 1077.08 197.689   5
  -3  -7 -11 1743.21 237.843   5
   3   7  12 1077.17 174.072   4
   3  -7  12 905.757 167.216   4
  -3   7 -12 1104.63 206.184   5
  -3  -7 -12 623.084 154.401   5
   3  -7  13 321.630 108.853   4
   3   7  13 240.186 97.7951   4
  -3   7 -13 285.617 128.699   5
  -3  -7 -13 185.905 109.843   5
   3  -7  14 291.909 107.025   4
   3   7  14 317.530 118.162   4
  -3   7 -14 497.811 162.417   5
  -3  -7 -14 552.946 160.434   5
   3   7  15-54.7751 56.9262   4
   3  -7  15 23.7145 70.2784   4
  -3   7 -15-22.9652 69.0629   5
  -3  -7 -15 20.0620 75.6990   5
  -3   8  17-41.5039 59.1409   6
  -3  -8  16 137.524 82.9682   4
  -3   8  16 125.241 94.0323   6
  -3   8  16 245.549 114.270   4
   3  -8 -16 98.1273 62.8770   5
  -3  -8  15 55.1322 62.4200   4
  -3   8  15 138.026 81.2226   4
  -3   8  15 151.456 102.345   6
   3  -8 -15 64.6355 48.2483   5
  -3   8  14 47.9689 67.8449   6
  -3  -8  14-29.8505 59.0025   4
  -3   8  14-30.0989 61.9980   4
   3  -8 -14 72.1070 71.8091   5
  -3   8  13 644.750 149.004   4
  -3   8  13 475.941 124.307   6
  -3  -8  13 497.159 116.739   4
   3  -8 -13 853.093 177.828   5
   3   8 -12 1460.57 221.187   2
   3  -8 -12 1100.31 187.057   5
  -3  -8  12 1512.29 200.489   4
  -3   8  12 1619.66 227.494   6
  -3   8  12 1766.62 223.438   4
  -3  -8  12 1702.88 214.765   6
  -3  -8  12 1459.15 191.009   8
  -3  -8  11 140.692 71.3718   8
  -3  -8  11 75.4391 62.5730   7
  -3   8  11 40.6839 55.3372   6
   3   8 -11-24.5708 55.3094   2
  -3  -8  11 47.2492 61.0559   6
   3  -8 -11 146.106 70.5534   5
   3  -8 -11 3.45195 32.5020   3
   3  -8 -10 303.584 67.3387   3
   3   8 -10 221.103 98.4833   2
  -3  -8  10 384.906 102.032   8
  -3  -8  10 375.608 86.0065   7
  -3   8  10 443.026 118.689   6
  -3  -8  10 257.732 85.6945   6
   3  -8 -10 296.368 97.7154   5
  -3  -8   9 1728.17 169.038   7
   3  -8  -9 1690.56 95.5363   8
  -3   8   9 1738.78 212.355   6
  -3  -8   9 1654.42 180.614   8
  -3  -8   9 1618.65 181.896   6
   3  -8  -9 1601.42 140.946   3
   3  -8  -9 1476.85 178.840   5
   3   8  -9 1608.57 206.698   2
   3  -8  -8 92.4270 26.9973   3
  -3  -8   8 228.961 71.0138   8
   3   8  -8 232.437 82.0490   2
  -3  -8   8 218.772 56.6231   7
  -3   8   8 232.608 86.8338   6
  -3  -8   8 209.230 70.3834   6
   3  -8  -8 235.705 37.6531   8
   3  -8  -8 40.8917 39.0558   5
   3  -8  -7 3749.86 160.522   8
  -3  -8   7 3716.14 257.773   8
  -3  -8   7 3988.55 225.715   7
  -3   8   7 4527.90 318.843   6
   3   8  -7 3552.51 288.940   2
   3  -8  -7 4066.89 260.421   5
  -3  -8   6 598.752 102.999   8
  -3   8   6 806.022 134.815   6
   3   8  -6 689.632 127.947   2
   3  -8  -6 503.219 59.0177   8
   3  -8  -6 512.666 86.7253   5
  -3   8   5 22816.0 565.314   2
  -3  -8   5 22905.1 693.992   8
   3   8  -5 22943.0 757.964   2
  -3   8   5 24122.0 747.992   6
   3  -8  -5 21917.1 620.034   5
  -3  -8   4 4650.58 277.732   8
   3  -8  -4 5922.80 245.387   8
   3   8  -4 4800.52 304.810   2
  -3   8   4 5388.96 311.024   6
   3   8  -4 4872.02 256.049   1
  -3   8   4 6492.46 207.866   2
   3  -8  -3 7833.23 309.913   8
  -3   8   3 7732.52 352.810   6
   3   8  -3 6977.51 352.680   2
  -3  -8   3 7253.09 337.405   8
   3   8  -3 6609.10 286.366   1
  -3   8   2 2244.33 144.523   4
  -3  -8   2 1970.37 166.925   8
   3   8  -2 1990.10 140.615   1
  -3   8   2 2387.68 177.812   6
  -3  -8   2 1911.42 127.004   4
   3   8  -2 1636.47 161.303   2
  -3  -8   1 9147.31 380.885   8
  -3   8   1 9564.37 304.209   4
  -3  -8   1 9321.07 289.007   4
   3   8  -1 8289.34 301.571   1
  -3   8   1 9007.94 359.951   6
   3   8  -1 9395.70 389.029   2
  -3  -8   1 9049.82 303.585   1
  -3  -8   0 17656.3 582.840   8
  -3   8   0 20011.6 493.456   4
  -3  -8   0 16859.5 456.662   4
  -3   8   0 19987.3 556.305   6
   3   8   0 20052.6 499.656   1
   3   8   0 18838.7 591.924   2
  -3   8   0 19726.6 584.756   1
  -3  -8  -1 2319.23 179.464   8
   3  -8   1 1956.14 129.947   4
   3   8   1 2103.37 126.206   4
   3   8   1 2182.63 123.422   1
  -3  -8  -1 1340.61 101.132   4
   3  -8   1 2073.32 101.653   2
   3  -8   1 2123.30 141.836   5
  -3  -8  -1 1888.15 124.333   3
  -3   8  -1 1959.31 123.171   4
  -3   8  -1 2040.82 160.475   1
   3  -8   2 4135.69 207.580   4
   3   8   2 4570.13 200.582   4
   3  -8   2 4234.05 185.503   2
  -3  -8  -2 4833.65 262.459   8
   3  -8   2 4094.60 202.746   6
  -3  -8  -2 3877.87 168.943   3
  -3  -8  -2 3922.83 193.169   4
  -3   8  -2 4011.31 233.602   1
   3  -8   2 3713.13 208.015   5
   3   8   2 4122.80 176.594   1
   3  -8   3 12134.1 523.356   7
   3   8   3 11600.3 378.848   4
  -3  -8  -3 12550.5 463.460   8
   3  -8   3 13073.3 410.516   2
  -3   8  -3 12320.8 460.929   1
   3  -8   3 12440.3 413.785   4
  -3  -8  -3 12842.9 308.140   3
   3  -8   4 10.6406 43.0081   7
  -3  -8  -4 73.2365 14.7222   3
   3   8   4 118.935 35.0147   4
   3  -8   4 73.4883 37.6383   4
   3  -8   4 102.240 27.3317   6
  -3   8  -4 109.424 48.4093   1
  -3  -8  -4 172.960 54.5772   8
   3  -8   5 3245.00 267.458   7
  -3  -8  -5 3072.50 223.469   8
   3  -8   5 3087.64 203.748   4
   3   8   5 2776.11 185.509   4
  -3   8  -5 3291.74 234.676   1
   3  -8   5 2985.37 131.324   6
  -3  -8  -6 1588.94 161.809   8
   3  -8   6 1771.96 160.071   4
   3  -8   6 1419.23 73.3692   6
   3  -8   6 1556.94 190.417   7
  -3   8  -6 1663.97 170.229   1
   3   8   6 1354.72 138.121   4
   3  -8   7 7024.80 358.774   4
   3   8   7 7114.80 350.447   4
   3  -8   7 7166.35 437.909   7
  -3   8  -7 7342.11 392.497   1
  -3  -8  -7 7441.34 382.597   8
  -3   8  -8 604.979 114.637   1
  -3  -8  -8 636.280 112.947   8
   3  -8   8 586.448 103.702   4
   3  -8   8 554.201 125.764   7
   3   8   8 593.683 102.959   4
  -3   8  -8 438.876 105.656   5
   3  -8   9 5720.62 348.438   4
   3   8   9 5820.01 345.567   4
  -3  -8  -9 5802.62 354.778   8
  -3   8  -9 5618.18 362.834   1
   3  -8   9 5573.37 412.509   7
  -3   8  -9 5220.99 392.214   5
  -3  -8  -9 5755.70 418.094   5
  -3  -8 -10 77.9185 72.7517   5
   3  -8  10 88.6998 64.5417   4
  -3  -8 -10 32.4852 45.4308   8
   3   8  10 32.0294 47.0128   4
   3  -8  10 131.781 79.0669   7
  -3   8 -10 19.3230 46.6576   5
   3   8  11 1745.70 206.486   4
   3  -8  11 1295.40 185.073   4
  -3  -8 -11 1594.82 229.250   5
   3  -8  11 1346.25 216.397   7
  -3   8 -11 1491.01 232.455   5
  -3  -8 -12 56.3873 70.5269   5
   3   8  12-20.2317 40.2435   4
   3  -8  12 7.96683 60.2738   7
   3  -8  12 52.0257 64.0961   4
  -3   8 -12-97.7986 86.9126   5
   3   8  13 849.041 160.768   4
   3  -8  13 931.966 164.168   4
  -3   8 -13 771.142 185.714   5
  -3  -8 -13 820.938 180.857   5
   3  -8  14 9.53859 60.0025   4
   3   8  14-36.6851 68.1714   4
  -3   8 -14-112.821 122.274   5
  -3  -8 -14 55.1968 70.7857   5
   3   8  15 4.50439 48.2516   4
   3  -8  15 99.1516 82.3707   4
  -3   8 -15 121.971 109.701   5
  -3  -9  16-27.9658 80.0918   4
  -3   9  16 86.3264 89.9521   4
   3  -9 -16-3.32370 76.9201   5
  -3   9  16 187.177 88.0580   6
  -3   9  15 296.816 111.388   6
  -3   9  15 374.425 123.814   4
  -3  -9  15 258.026 101.436   4
   3  -9 -15 199.731 122.469   5
  -3  -9  14-95.9860 82.4330   4
  -3   9  14-53.5585 47.8353   6
  -3   9  14-138.367 91.7172   4
   3  -9 -14 58.9818 82.4474   5
   3   9 -13 687.309 167.968   2
  -3   9  13 691.985 158.480   6
  -3  -9  13 527.062 132.568   4
   3  -9 -13 837.766 178.805   5
  -3   9  13 587.977 143.146   4
  -3  -9  12 280.610 107.212   6
  -3   9  12 472.815 126.212   4
  -3  -9  12 534.998 125.017   8
  -3   9  12 443.451 116.355   6
  -3  -9  12 419.986 106.921   4
   3   9 -12 462.698 137.464   2
   3  -9 -12 386.706 117.196   5
  -3  -9  11 666.370 129.947   8
  -3   9  11 823.509 151.183   6
  -3  -9  11 595.744 120.923   4
  -3  -9  11 786.505 140.474   6
   3  -9 -11 841.978 158.701   5
   3  -9 -11 770.049 105.387   3
   3   9 -11 740.749 159.040   2
   3  -9 -10 291.951 64.7058   3
   3  -9 -10 163.302 64.0547   5
  -3  -9  10 213.504 73.7831   7
   3   9 -10 161.494 80.2431   2
  -3  -9  10 192.207 71.2828   8
  -3   9  10 295.275 104.292   6
  -3  -9  10 90.8931 56.2561   6
  -3  -9   9 4092.44 306.104   6
   3   9  -9 4297.44 343.920   2
  -3  -9   9 4023.67 301.216   8
  -3   9   9 4366.02 341.620   6
  -3  -9   9 3971.85 267.148   7
   3  -9  -9 3862.27 231.392   3
   3  -9  -9 4516.63 316.157   5
   3  -9  -9 3494.43 163.214   8
   3  -9  -8 450.687 55.4518   8
   3   9  -8 476.400 112.131   2
  -3  -9   8 611.612 113.149   8
  -3   9   8 461.386 106.081   6
  -3  -9   8 450.163 99.8905   6
  -3  -9   8 568.783 95.0628   7
   3  -9  -8 564.375 105.665   5
   3   9  -7 9855.53 504.245   2
  -3  -9   7 9689.99 450.992   8
   3  -9  -7 11133.6 453.360   5
  -3   9   7 9746.20 485.225   6
   3  -9  -7 9304.28 307.300   8
   3   9  -6 11952.0 538.758   2
  -3   9   6 11185.6 385.513   2
  -3   9   6 11011.5 508.784   6
  -3  -9   6 11036.4 479.228   8
   3  -9  -6 10740.8 347.873   8
   3  -9  -6 11126.0 435.466   5
   3  -9  -5 178.784 48.8506   5
   3   9  -5 143.597 54.5807   1
   3  -9  -5 123.296 36.4618   8
  -3  -9   5 36.3321 37.3683   8
  -3   9   5 212.110 76.8793   6
   3   9  -5 48.7745 39.6452   2
  -3   9   5 152.493 37.6831   2
   3  -9  -4 1076.15 104.440   8
  -3  -9   4 930.530 121.923   8
   3   9  -4 900.094 111.015   1
  -3   9   4 926.176 67.9812   2
   3   9  -4 915.274 134.169   2
  -3   9   4 789.249 118.530   6
  -3  -9   3 2624.67 165.632   4
   3   9  -3 3030.22 201.602   1
  -3  -9   3 3599.67 254.516   8
   3  -9  -3 3289.58 211.251   8
   3   9  -3 2356.73 156.110   7
  -3   9   3 4369.74 277.789   6
   3   9  -3 3591.38 267.898   2
  -3  -9   2 483.349 89.3826   8
  -3   9   2 444.597 61.4276   4
  -3  -9   2 379.236 53.6086   4
  -3   9   2 347.373 84.6092   6
   3  -9  -2 482.369 83.7720   8
   3   9  -2 419.085 73.5892   1
   3   9  -2 440.594 86.0394   2
  -3   9   1 8534.59 284.000   4
   3   9  -1 9009.37 389.733   2
  -3  -9   1 8996.28 278.490   4
  -3  -9   1 8051.60 370.959   8
  -3   9   1 9114.90 371.901   6
   3   9  -1 8271.64 311.428   1
  -3   9   0 3514.02 168.067   4
  -3  -9   0 3909.08 252.190   8
  -3  -9   0 3867.14 162.133   4
   3   9   0 3496.94 186.264   1
   3   9   0 3631.62 237.432   2
  -3   9   0 3505.72 226.053   1
   3   9   1 10540.8 338.417   4
   3  -9   1 10636.8 358.547   4
   3  -9   1 11328.8 293.695   2
   3   9   1 10353.0 425.715   2
  -3  -9  -1 10567.6 442.231   8
  -3   9  -1 11450.6 343.063   4
   3   9   1 10812.1 346.207   1
  -3   9  -1 11862.3 439.938   1
   3  -9   2 9435.85 325.197   4
   3   9   2 7456.44 280.507   4
  -3  -9  -2 8595.65 382.216   8
  -3  -9  -2 6989.61 273.213   4
  -3   9  -2 8644.48 369.228   1
  -3  -9  -2 8179.39 273.719   3
   3  -9   2 8764.29 288.685   2
   3  -9   2 9392.18 363.054   5
   3   9   2 7809.24 281.504   1
   3   9   3 7837.72 295.164   4
   3  -9   3 8004.64 313.939   4
  -3  -9  -3 6737.12 226.164   3
   3  -9   3 6281.29 276.034   6
  -3  -9  -3 8954.80 391.033   8
  -3   9  -3 8557.24 384.297   1
   3  -9   3 7579.97 305.305   2
  -3  -9  -4 9.37671 27.6732   8
   3  -9   4 50.9972 25.9050   6
   3   9   4 35.4707 17.6597   4
   3  -9   4 70.5823 55.5769   7
  -3  -9  -4 28.5849 11.9960   3
  -3   9  -4 103.897 42.4052   1
   3  -9   4 38.2466 28.3456   4
   3  -9   5 53.6896 56.1652   7
  -3  -9  -5 22.8218 32.5053   8
   3  -9   5 33.4610 28.1168   4
   3   9   5 65.7621 34.0749   4
   3  -9   5 60.8440 24.6212   6
  -3   9  -5 7.21440 38.8443   1
  -3  -9  -6 2282.24 200.781   8
   3   9   6 2202.88 173.997   4
   3  -9   6 2546.80 252.310   7
  -3   9  -6 2177.24 205.537   1
   3  -9   6 2508.83 192.044   4
  -3  -9  -7-40.4001 44.2310   8
  -3   9  -7-16.4552 41.8063   1
   3  -9   7 18.6070 28.9369   4
   3  -9   7-37.3667 40.3037   7
   3   9   7-4.46623 31.3870   4
  -3  -9  -8 81.7786 54.1273   8
   3  -9   8 94.7073 48.5251   4
  -3   9  -8-21.5465 40.0891   1
   3   9   8 6.52403 40.7603   4
   3  -9   8 188.197 82.3157   7
  -3   9  -9 618.435 128.076   1
   3  -9   9 493.516 132.962   7
   3   9   9 409.706 101.543   4
   3  -9   9 478.099 102.192   4
  -3  -9  -9 576.772 123.481   8
  -3  -9 -10 122.972 68.9683   5
   3  -9  10 154.426 90.8548   7
   3  -9  10 147.819 47.5052   4
   3   9  10 42.7633 43.8928   4
  -3  -9 -10 212.857 82.0169   8
  -3  -9 -11 1729.66 247.216   5
   3  -9  11 1725.88 247.540   7
   3  -9  11 1501.38 195.691   4
  -3  -9 -11 1703.81 204.662   8
   3   9  11 1482.78 194.716   4
  -3  -9 -12 327.467 115.486   5
   3   9  12 413.667 108.623   4
   3  -9  12 289.705 120.578   7
   3  -9  12 235.878 87.4938   4
   3   9  13 2.76837 62.6425   4
   3  -9  13 78.4032 47.6079   4
   3  -9  13 25.6665 64.3034   7
  -3  -9 -13-31.6379 72.0865   5
   3  -9  14 438.789 128.241   4
   3   9  14 516.655 148.153   4
   3  -9  14 592.976 169.184   7
  -3  -9 -14 444.154 160.976   5
   3   9  15 686.082 158.753   4
   3  -9  15 393.541 138.629   7
   3  -9  15 336.514 117.371   4
  -3 -10  16 213.296 106.487   4
  -3  10  16 247.634 106.303   6
  -3  10  16 260.846 121.026   4
   3 -10 -16 444.030 151.045   5
  -3  10  15 202.976 99.7324   6
  -3 -10  15-1.79344 49.2125   4
  -3  10  15 8.07347 60.8591   4
   3 -10 -15 185.150 109.448   5
  -3  10  14 721.059 162.796   6
  -3  10  14 527.034 132.951   4
  -3 -10  14 543.960 143.084   4
   3 -10 -14 727.558 170.475   5
  -3 -10  13 756.489 153.203   8
  -3 -10  13 863.550 164.548   4
  -3  10  13 711.138 166.250   6
  -3  10  13 998.228 180.868   4
   3  10 -13 886.549 191.695   2
   3 -10 -13 934.013 195.102   5
  -3  10  12 521.633 124.968   4
  -3 -10  12 708.928 144.157   8
   3  10 -12 878.916 177.813   2
  -3  10  12 733.142 157.680   6
  -3 -10  12 882.219 161.276   6
  -3 -10  12 745.110 146.627   4
   3 -10 -12 751.866 156.447   5
  -3 -10  11 119.197 72.9096   8
  -3  10  11 50.1685 57.1749   4
   3  10 -11 161.313 86.4594   2
  -3  10  11 3.05628 51.1374   6
  -3 -10  11-68.4115 74.4325   4
  -3 -10  11 54.0047 48.5134   6
   3 -10 -11-53.5583 44.2371   5
   3 -10 -10 1034.44 118.271   3
  -3 -10  10 1333.25 180.659   8
   3  10 -10 1349.77 202.350   2
  -3  10  10 1460.39 206.134   6
  -3 -10  10 1209.31 164.212   4
  -3 -10  10 1188.68 167.900   6
   3 -10 -10 1212.22 177.589   5
   3  10  -9 3370.19 305.531   2
  -3  10   9 3356.21 302.403   6
  -3 -10   9 3520.34 283.634   8
  -3 -10   9 3496.04 254.966   7
  -3 -10   9 3173.34 270.817   6
   3 -10  -9 3354.13 219.457   3
   3 -10  -9 3931.47 294.889   5
   3 -10  -8 1367.85 105.865   8
   3  10  -8 972.329 161.196   2
  -3  10   8 1189.58 173.789   6
  -3 -10   8 1102.62 154.155   8
   3 -10  -8 1138.68 152.991   5
   3 -10  -7 8982.73 318.703   8
   3  10  -7 9144.27 491.807   2
  -3 -10   7 9089.08 450.535   8
  -3  10   7 8882.41 475.426   6
   3 -10  -7 9533.65 427.186   5
   3 -10  -6 182.582 58.7633   5
   3  10  -6 214.669 78.0952   2
  -3 -10   6 282.909 81.3348   8
   3 -10  -6 210.998 50.5272   8
  -3  10   6 217.675 72.3228   6
  -3  10   6 284.930 55.7511   2
   3 -10  -5 6028.53 276.130   8
   3  10  -5 6902.40 340.515   1
   3  10  -5 6634.11 389.044   2
  -3  10   5 7063.32 382.870   6
  -3  10   5 6240.50 236.399   2
  -3 -10   5 6754.60 368.545   8
   3 -10  -4 883.617 102.242   8
  -3  10   4 738.302 56.4660   2
  -3 -10   4 717.282 113.440   8
  -3  10   4 841.660 122.241   6
   3  10  -4 750.961 105.438   1
   3  10  -4 711.143 118.414   2
   3 -10  -3 15676.6 545.029   8
  -3 -10   3 16389.8 475.139   4
   3  10  -3 17592.5 638.799   2
  -3  10   3 18062.2 614.626   6
   3  10  -3 15371.4 489.423   7
  -3 -10   3 17071.5 615.218   8
  -3  10   2 1927.53 129.713   4
   3 -10  -2 1951.57 171.395   8
  -3  10   2 1628.46 164.866   6
   3  10  -2 2509.48 173.913   1
  -3 -10   2 2229.79 126.229   4
   3  10  -2 2200.42 199.555   2
  -3 -10   2 2439.19 202.767   8
  -3  10   1 11452.9 456.052   1
  -3  10   1 11066.9 334.942   4
  -3 -10   1 10674.5 308.774   4
  -3 -10   1 11433.7 464.835   8
   3  10  -1 10501.6 380.703   1
   3  10  -1 11110.9 456.276   2
  -3  10   0 31289.9 668.295   4
   3  10   0 31871.5 853.570   2
   3  10   0 32488.4 750.640   1
  -3 -10   0 30966.2 861.157   8
  -3  10   0 32645.8 848.713   1
   3  10   1 11201.1 331.290   4
   3 -10   1 11625.6 357.834   4
  -3 -10  -1 11828.9 466.270   8
  -3  10  -1 11265.7 325.976   4
   3  10   1 10195.6 348.763   1
  -3  10  -1 11169.7 434.912   1
   3  10   1 11049.9 438.616   2
   3 -10   1 10127.4 267.106   2
   3  10   2 737.383 77.6794   4
  -3 -10  -2 756.955 78.2365   4
  -3 -10  -2 798.582 117.762   8
  -3  10  -2 398.166 79.5566   1
   3 -10   2 421.950 63.8801   4
   3 -10   2 406.078 55.9330   2
   3  10   2 632.980 75.4344   1
   3 -10   3 8301.86 315.533   4
   3  10   3 8030.16 295.269   4
  -3 -10  -3 8161.13 387.427   8
  -3  10  -3 9092.87 407.957   1
   3 -10   3 7989.34 316.526   2
  -3 -10  -4 5396.53 314.864   8
   3  10   4 5586.91 251.823   4
  -3  10  -4 5947.93 329.942   1
   3 -10   4 6016.08 276.187   4
  -3 -10  -4 5056.74 174.616   3
   3 -10   5 98.0675 30.8366   6
   3 -10   5 114.096 44.8198   4
   3  10   5 120.281 37.8507   4
  -3  10  -5 48.0413 39.6849   1
   3 -10   5-0.64652 46.4983   7
  -3 -10  -5 85.6087 44.9702   8
   3 -10   6 61.9358 31.9387   4
  -3 -10  -6 90.7072 46.3643   8
   3 -10   6 47.8882 58.2378   7
   3  10   6 42.8058 27.8311   4
  -3  10  -6 5.38839 33.6427   1
  -3 -10  -7 2045.29 201.752   8
   3 -10   7 2025.21 241.083   7
   3  10   7 1609.62 159.869   4
   3 -10   7 2094.95 185.571   4
  -3  10  -7 2171.30 223.343   1
  -3  10  -8 3632.76 293.888   1
  -3 -10  -8 3257.95 266.647   8
   3  10   8 2927.70 229.491   4
   3 -10   8 2947.80 300.000   7
   3 -10   8 3360.47 252.830   4
  -3  10  -9 100.599 51.2940   1
  -3 -10  -9 59.7094 36.3856   8
   3  10   9 100.483 60.0440   4
   3 -10   9 134.540 63.2243   4
   3 -10   9 91.8744 58.3593   7
  -3 -10 -10 843.989 171.204   5
   3 -10  10 528.043 137.303   7
   3  10  10 439.970 102.122   4
   3 -10  10 561.775 115.813   4
  -3 -10 -10 731.566 132.234   8
  -3 -10 -11 1343.49 182.404   8
   3 -10  11 1572.36 200.655   4
   3 -10  11 1273.54 225.753   7
   3  10  11 1283.60 178.021   4
  -3 -10 -11 1743.89 248.218   5
  -3 -10 -12 79.6604 68.9870   5
   3 -10  12 290.148 94.7495   4
   3  10  12 317.040 104.894   4
   3 -10  12 303.459 120.135   7
  -3 -10 -13 947.901 201.214   5
   3 -10  13 750.792 155.566   4
   3 -10  13 1027.58 207.383   7
   3  10  13 684.199 150.228   4
   3 -10  14 438.468 123.448   4
   3 -10  14 298.355 132.553   7
   3  10  14 332.591 119.484   4
  -3 -10 -14 443.252 154.804   5
   3 -10  15 160.180 102.427   4
   3  10  15 121.936 89.1852   4
   3 -10  15-0.20394 63.4682   7
  -3  11  16-102.388 87.5350   4
  -3 -11  16 94.4332 68.5628   4
  -3  11  15 210.256 105.332   6
  -3  11  15-1.73441 69.3661   4
  -3 -11  15 82.3792 67.4579   4
   3 -11 -15 138.209 97.1858   5
  -3  11  14 11.2792 52.7039   6
  -3 -11  14 184.015 91.6414   4
  -3  11  14 15.6184 57.3677   4
   3 -11 -14 78.4528 100.633   5
  -3 -11  13 518.647 128.214   4
  -3 -11  13 409.372 119.178   8
  -3  11  13 192.207 95.0886   4
  -3  11  13 571.340 148.091   6
   3  11 -13 428.070 131.661   2
   3 -11 -13 285.501 111.516   5
  -3  11  12 872.320 161.087   4
  -3 -11  12 1095.68 179.281   8
  -3  11  12 1091.86 199.965   6
   3  11 -12 1056.90 197.609   2
   3 -11 -12 707.277 165.464   5
  -3 -11  12 737.754 142.852   4
  -3 -11  11 339.590 101.458   8
  -3 -11  11 248.003 78.6952   4
   3  11 -11 245.406 101.242   2
  -3  11  11 438.419 119.944   6
  -3 -11  11 424.820 112.494   6
  -3  11  11 354.709 94.7963   4
   3 -11 -11 203.850 94.6727   5
  -3  11  10-44.0109 67.1025   6
  -3 -11  10 46.9047 45.7734   4
  -3 -11  10 42.5869 59.7499   8
   3  11 -10 117.469 75.3865   2
  -3 -11  10 26.7009 37.2434   6
   3 -11 -10-11.5843 49.2520   5
   3 -11  -9 24.8586 39.0285   3
   3  11  -9 172.368 78.4491   2
   3 -11  -9 70.6550 57.1554   5
  -3  11   9 79.6346 64.0740   6
  -3 -11   9-19.7045 44.4350   4
  -3 -11   9 32.3488 39.0589   8
  -3 -11   9 182.652 66.8122   6
   3  11  -8 5272.72 385.877   2
  -3 -11   8 5255.74 358.931   8
  -3  11   8 5845.95 393.820   6
   3 -11  -8 5887.59 352.023   5
   3 -11  -8 5526.00 245.388   8
   3 -11  -7 1327.41 118.223   8
  -3 -11   7 1135.31 161.428   8
   3  11  -7 1190.85 176.194   2
  -3  11   7 1175.90 180.163   6
   3 -11  -7 1191.50 148.786   5
   3  11  -6 1989.79 193.037   1
  -3 -11   6 1973.12 208.962   8
   3  11  -6 2041.31 221.451   2
  -3  11   6 2040.45 213.368   6
   3 -11  -6 2163.01 155.448   8
  -3  11   6 1994.70 142.138   2
   3 -11  -6 2252.18 193.208   5
  -3 -11   5 8461.57 429.162   8
   3 -11  -5 6963.84 319.437   8
   3  11  -5 8007.07 437.694   2
   3  11  -5 7711.73 380.089   1
  -3  11   5 8975.00 446.018   6
  -3  11   5 7305.07 254.951   2
  -3  11   4 3631.53 130.831   2
   3 -11  -4 4190.09 241.887   8
  -3 -11   4 4237.98 295.700   8
   3  11  -4 4118.40 302.153   2
  -3  11   4 4179.64 294.656   6
   3  11  -4 4146.90 264.335   1
  -3  11   3 13064.7 414.667   4
  -3 -11   3 12895.2 534.468   8
  -3 -11   3 12593.9 388.868   4
   3  11  -3 12694.8 544.276   2
  -3  11   3 12883.8 528.489   6
   3  11  -3 12910.4 477.803   1
   3 -11  -3 13506.4 497.894   8
  -3  11   2 306.464 49.8201   4
  -3 -11   2 297.030 42.7318   4
  -3 -11   2 319.802 85.1630   8
   3 -11  -2 366.926 85.6111   8
   3  11  -2 216.129 57.5615   2
   3  11  -2 465.172 80.8767   1
  -3  11   1 7970.40 264.754   4
  -3 -11   1 8381.95 402.787   8
   3 -11  -1 8733.32 416.464   8
   3  11  -1 8263.83 334.765   1
   3  11  -1 7720.35 385.800   2
  -3 -11   1 7318.83 236.126   4
  -3  11   1 7426.58 373.329   1
  -3  11   0 4564.83 181.469   4
  -3 -11   0 3739.68 157.097   4
   3  11   0 4265.61 228.815   1
  -3 -11   0 4640.24 292.600   8
   3  11   0 4222.90 272.101   2
  -3  11   0 4314.71 273.531   1
  -3 -11  -1 13837.7 376.334   4
  -3 -11  -1 15350.1 566.424   8
  -3  11  -1 12782.5 380.645   4
   3  11   1 13355.3 439.792   1
  -3  11  -1 14802.3 537.091   1
   3  11   1 14682.0 539.720   2
   3 -11   1 14875.0 339.905   2
  -3  11  -2 6996.43 359.662   1
   3 -11   2 7421.16 287.808   4
   3  11   2 7271.58 265.968   4
  -3  11  -2 7628.46 276.740   4
  -3 -11  -2 8023.65 274.588   4
   3 -11   2 7536.53 265.140   2
  -3 -11  -2 7099.48 374.757   8
   3  11   2 7352.85 300.115   1
  -3 -11  -3 111.752 43.5711   8
   3 -11   3 111.291 33.3491   4
   3 -11   3 133.956 39.0705   2
  -3 -11  -3 121.966 32.1493   3
   3  11   3 133.885 37.5041   4
  -3  11  -3 179.238 63.9815   1
   3  11   3 86.0080 35.5252   1
  -3 -11  -4 1124.32 144.481   8
   3 -11   4 1230.02 122.623   4
  -3  11  -4 1173.19 148.858   1
   3  11   4 1225.16 112.224   4
   3 -11   5 1601.17 143.549   4
  -3 -11  -5 1569.35 172.628   8
   3  11   5 1311.38 126.096   4
  -3  11  -5 1510.80 173.819   1
  -3 -11  -6 64.1026 55.2901   8
   3  11   6 19.6014 24.4041   4
   3 -11   6 64.1590 31.8053   4
   3 -11   6-45.2905 65.8827   7
  -3  11  -6 57.8093 45.0212   1
   3 -11   7 567.341 131.750   7
   3 -11   7 381.618 79.1492   4
   3  11   7 582.461 90.0177   4
  -3  11  -7 522.270 110.539   1
  -3 -11  -7 623.765 113.321   8
  -3 -11  -8 681.874 123.072   8
  -3  11  -8 591.434 129.686   1
   3 -11   8 628.966 106.883   4
   3  11   8 555.681 97.9115   4
   3 -11   8 789.349 162.092   7
   3  11   9 261.380 77.5244   4
  -3 -11  -9 274.559 84.2619   8
   3 -11   9 355.919 87.1599   4
   3 -11   9 368.542 122.503   7
  -3  11  -9 319.281 97.6950   1
  -3  11 -10-21.1779 42.5279   1
   3  11  10-44.5438 54.1940   4
   3 -11  10-55.0222 66.6765   7
  -3 -11 -10 48.6837 62.1912   8
   3 -11  10 59.1734 52.8040   4
  -3 -11 -11 80.7383 66.0969   5
   3  11  11 150.233 71.2474   4
   3 -11  11 27.5548 54.5266   4
   3 -11  11 99.5654 77.2528   7
  -3 -11 -11 46.2575 43.9476   8
  -3 -11 -12 195.186 97.2698   5
   3  11  12 211.912 87.5416   4
  -3 -11 -12 141.370 72.3373   8
   3 -11  12 77.0942 51.8954   4
   3 -11  12 165.765 94.7756   7
  -3 -11 -13 141.561 93.8279   5
   3 -11  13 30.1922 65.7545   4
   3  11  13-65.3275 65.6223   4
   3  11  14 982.210 184.157   4
   3 -11  14 1289.53 214.783   4
   3 -11  14 1165.32 237.560   7
   3 -11  15 360.174 122.158   4
   3  11  15 646.972 160.393   4
  -3  12  15 357.648 129.177   4
   3 -12 -15 251.977 122.723   5
  -3 -12  14 636.461 153.636   4
  -3  12  14 773.202 178.592   6
   3 -12 -14 779.556 188.024   5
  -3  12  14 479.101 133.519   4
   3 -12 -13 25.1698 58.3035   5
   3  12 -13-14.6340 63.4283   2
  -3  12  13 82.3900 83.8784   6
  -3 -12  13 90.4647 72.9724   8
  -3 -12  13-39.3817 47.7423   4
  -3  12  13 12.8628 50.3400   4
  -3  12  12-43.6203 51.3962   4
   3  12 -12 201.012 100.765   2
  -3 -12  12-26.1622 55.2911   4
  -3  12  12 46.5190 52.6398   6
  -3 -12  12 83.0772 61.9871   8
   3 -12 -12 211.008 96.6628   5
   3  12 -11 363.130 123.844   2
  -3 -12  11 371.887 102.160   4
  -3  12  11 353.303 128.212   6
  -3 -12  11 684.378 136.525   6
  -3  12  11 601.720 120.206   4
  -3 -12  11 491.985 123.846   8
   3 -12 -11 563.784 130.237   5
  -3 -12  10 257.568 86.4097   8
  -3  12  10 186.529 64.8041   4
  -3  12  10 40.0757 56.3140   6
  -3 -12  10 158.806 65.4880   4
  -3 -12  10 262.074 91.3407   6
   3  12 -10 232.522 103.430   2
   3 -12 -10 105.054 60.9962   5
   3 -12  -9 474.310 115.435   5
   3  12  -9 764.522 159.398   2
  -3 -12   9 813.902 149.332   8
  -3 -12   9 582.767 112.675   4
  -3  12   9 758.886 164.873   6
  -3 -12   8 1205.40 174.436   8
   3 -12  -8 1512.37 179.960   5
  -3 -12   8 1112.91 140.441   4
  -3  12   8 1290.08 188.480   6
   3  12  -8 1134.90 182.691   2
   3 -12  -8 1160.95 115.747   8
   3 -12  -7 84.4050 53.5685   5
  -3 -12   7 111.229 66.2370   8
   3  12  -7 60.8675 70.1440   2
  -3  12   7 6.55519 64.7381   6
   3 -12  -7 118.810 46.6974   8
   3  12  -6 5379.32 334.927   1
  -3 -12   6 5498.62 369.253   8
  -3  12   6 5542.81 376.691   6
   3  12  -6 5625.20 388.704   2
   3 -12  -6 5339.14 273.411   8
   3  12  -5 442.423 92.8491   1
  -3 -12   5 511.189 113.542   8
  -3  12   5 639.026 124.599   6
   3 -12  -5 520.714 85.9771   8
   3  12  -5 339.662 99.6745   2
   3 -12  -4 8330.32 379.170   8
   3  12  -4 8628.51 457.732   2
   3  12  -4 8761.85 407.816   1
  -3  12   4 8671.32 444.409   6
  -3 -12   4 9004.82 457.589   8
   3  12  -3 478.686 112.451   2
  -3  12   3 349.529 61.3412   4
   3  12  -3 524.222 99.1118   1
  -3 -12   3 455.277 115.416   8
   3 -12  -3 649.069 113.465   8
  -3  12   2 1584.96 108.055   4
  -3 -12   2 1771.34 101.496   4
  -3 -12   2 1557.54 179.673   8
   3 -12  -2 1848.05 184.115   8
   3  12  -2 1717.57 188.114   2
   3  12  -2 1675.73 156.379   1
   3  12  -1 699.644 117.417   2
  -3 -12   1 388.554 42.5017   4
  -3  12   1 553.479 60.4475   4
   3 -12  -1 611.392 109.773   8
  -3 -12   1 624.116 113.838   8
  -3  12   1 433.596 95.2828   1
   3  12  -1 501.155 84.5092   1
  -3  12   0 3508.82 255.342   1
   3 -12   0 4079.67 306.386   8
  -3 -12   0 3856.67 278.263   8
  -3  12   0 3348.22 150.856   4
  -3 -12   0 2988.12 131.485   4
   3  12   0 4064.29 232.731   1
   3  12   0 3602.86 259.448   2
   3  12   1 4763.88 250.123   1
  -3  12  -1 5085.70 203.373   4
  -3 -12  -1 5447.91 334.873   8
  -3  12  -1 5033.65 304.242   1
   3  12   1 4694.93 299.074   2
   3  12   2 2369.47 138.549   4
   3 -12   2 2516.57 155.403   4
  -3  12  -2 2193.17 135.697   4
  -3 -12  -2 2232.70 211.464   8
  -3  12  -2 2657.19 224.365   1
   3  12   2 2228.73 161.527   1
   3  12   2 2318.95 201.778   2
   3  12   3 3906.39 194.878   4
   3 -12   3 4831.19 231.978   4
  -3  12  -3 4466.01 305.138   1
  -3 -12  -3 3969.04 286.196   8
   3  12   3 3656.27 216.112   1
   3 -12   4 124.186 40.2060   4
  -3 -12  -4 355.367 85.9311   8
   3  12   4 351.586 62.2723   4
  -3  12  -4 225.008 69.8057   1
  -3 -12  -5 16.4688 52.6595   8
   3  12   5 33.4780 25.9132   4
   3 -12   5 27.3927 33.8895   4
  -3  12  -5 34.8733 49.0093   1
   3 -12   6 3021.02 216.333   4
   3  12   6 2466.33 185.878   4
  -3  12  -6 3156.66 270.533   1
  -3 -12  -6 2802.56 246.590   8
   3  12   7 2356.82 191.528   4
   3 -12   7 2509.44 206.021   4
  -3  12  -7 2686.33 256.368   1
  -3 -12  -7 2377.80 230.823   8
   3 -12   7 2539.66 282.127   7
  -3  12  -8 1226.32 184.030   1
  -3 -12  -8 952.579 146.551   8
   3 -12   8 885.086 129.603   4
   3  12   8 823.861 127.020   4
   3 -12   8 915.263 180.099   7
  -3  12  -9 2561.03 272.049   1
   3 -12   9 3032.91 327.771   7
   3  12   9 2221.38 212.184   4
   3 -12   9 2855.81 244.855   4
  -3 -12  -9 3255.56 280.126   8
  -3 -12 -10 264.166 97.2365   8
  -3  12 -10 323.354 108.182   1
   3 -12  10 101.563 60.5192   4
   3 -12  10 152.116 96.8528   7
   3  12  10 145.162 71.5286   4
  -3 -12 -11 55.6367 54.2953   5
   3 -12  11 6.95959 40.8037   4
   3  12  11 2.82548 41.4539   4
  -3 -12 -11-65.7154 65.0900   8
   3 -12  11 57.5854 63.0285   7
  -3 -12 -12 116.663 80.8475   5
   3 -12  12 139.281 89.0507   7
   3  12  12 97.3853 68.3530   4
   3 -12  12 127.018 71.1624   4
  -3 -12 -12 128.394 74.8792   8
  -3 -12 -13 173.880 105.623   5
   3 -12  13 49.4772 62.1409   4
   3 -12  13 163.376 110.174   7
   3  12  13 74.8347 75.5470   4
   3  12  14 59.9074 79.4824   4
   3 -12  14 72.0714 80.1744   4
   3 -12  14 39.7629 87.7367   7
   3 -13 -15 174.691 116.421   5
  -3  13  14 68.6753 100.808   6
  -3  13  14-54.0865 64.8659   4
   3 -13 -14 184.521 109.876   5
   3  13 -13 1319.46 236.743   2
  -3 -13  13 1396.11 216.956   8
  -3  13  13 1408.14 204.183   4
  -3  13  13 1878.96 276.977   6
   3 -13 -13 1011.48 206.812   5
   3  13 -12 54.6263 65.2601   2
  -3 -13  12-50.0959 75.9370   8
  -3  13  12 195.086 113.453   6
  -3  13  12 17.3479 44.8664   4
   3 -13 -12 124.004 84.6517   5
   3  13 -11 73.6694 68.9618   2
  -3 -13  11-3.40351 47.8902   8
  -3  13  11 65.8546 63.5119   4
  -3  13  11-0.15024 69.4407   6
   3 -13 -11 77.0513 57.8589   5
  -3 -13  10 27.8526 46.1875   8
  -3  13  10-13.6068 51.6765   6
  -3 -13  10-33.7086 55.8874   6
   3  13 -10-8.45570 46.9363   2
  -3  13  10-3.70362 42.4491   4
   3 -13 -10-16.8745 45.4079   5
   3 -13  -9 128.099 65.2474   5
  -3  13   9 40.8033 31.5139   4
  -3 -13   9 94.5792 61.3549   8
  -3  13   9 54.2357 63.2953   6
  -3 -13   9 93.9480 48.6320   4
   3  13  -9 22.0896 50.2443   2
   3 -13  -8 268.021 87.0602   5
   3 -13  -8 252.318 58.0335   8
   3  13  -8 126.419 76.3388   2
  -3  13   8 338.589 99.7098   6
  -3 -13   8 177.732 54.9343   4
  -3 -13   8 315.315 92.1902   8
   3 -13  -7 812.943 106.287   8
   3 -13  -7 1045.14 152.346   5
   3  13  -7 778.118 131.254   1
  -3 -13   7 852.885 152.373   8
   3  13  -7 770.690 148.379   2
  -3  13   7 1024.75 170.679   6
  -3 -13   7 794.824 108.087   4
   3  13  -6 94.7326 57.8106   1
  -3  13   6 115.166 77.4253   6
   3  13  -6 68.9464 63.5088   2
  -3 -13   6 29.9264 42.9531   8
   3 -13  -6 37.4549 28.3511   8
  -3 -13   5 1649.94 199.050   8
   3  13  -5 1922.46 219.779   2
   3  13  -5 1687.02 185.215   1
   3 -13  -5 1790.69 170.047   8
   3 -13  -4 14733.5 548.476   8
  -3 -13   4 13515.2 607.013   8
   3  13  -4 14033.0 625.071   2
   3  13  -4 15682.3 585.827   1
   3 -13  -3 26.7331 29.3845   8
   3  13  -3 56.9495 34.9424   1
  -3 -13   3-5.72785 37.7550   8
   3  13  -3-37.2130 48.9914   2
  -3  13   2 3492.08 263.811   1
   3 -13  -2 3322.81 262.215   8
  -3  13   2 2905.00 147.433   4
  -3 -13   2 3399.53 276.229   8
   3  13  -2 3354.75 270.490   2
   3  13  -2 2734.03 213.422   1
  -3  13   1 7868.97 401.436   1
   3 -13  -1 7622.36 413.418   8
   3  13  -1 7079.12 391.451   2
  -3 -13   1 7604.16 407.930   8
   3  13  -1 6812.32 332.616   1
  -3  13   1 6442.49 221.314   4
   3  13   0 14.4225 36.6060   2
   3  13   0 84.2737 42.4364   1
   3 -13   0 119.875 67.6080   8
  -3 -13   0 84.9752 55.1418   8
  -3  13   0 0.95451 17.7467   4
  -3  13   0 105.105 50.4230   1
  -3  13  -1 492.411 56.5696   4
   3 -13   1 519.300 108.911   8
   3  13   1 550.114 87.1096   1
   3  13   1 676.446 115.995   2
  -3  13  -1 436.624 93.6849   1
  -3 -13  -1 616.446 113.358   8
   3  13   2 2781.91 144.144   4
   3 -13   2 3012.68 167.875   4
   3  13   2 2550.76 223.045   2
  -3  13  -2 2954.29 246.453   1
  -3 -13  -2 2703.79 239.467   8
   3  13   2 2901.46 196.093   1
   3 -13   3 628.551 78.1828   4
   3  13   3 624.707 72.6896   4
  -3 -13  -3 610.512 113.034   8
  -3  13  -3 640.020 118.351   1
   3  13   3 529.408 86.3366   1
   3  13   4 512.309 71.5538   4
   3  13   4 467.450 81.1137   1
   3 -13   4 586.022 81.6487   4
  -3 -13  -4 488.208 100.155   8
  -3  13  -4 549.779 103.982   1
  -3 -13  -5 522.400 111.887   8
   3 -13   5 615.116 92.0562   4
   3  13   5 546.359 77.7656   4
  -3  13  -5 423.282 107.099   1
   3 -13   6 87.6365 42.9047   4
  -3 -13  -6 9.32401 49.4808   8
   3  13   6 84.0755 45.1021   4
  -3  13  -6-1.17446 41.4882   1
   3 -13   7 2678.10 216.372   4
  -3 -13  -7 2380.70 236.467   8
   3  13   7 2153.26 183.866   4
  -3  13  -8 122.648 70.2988   1
   3 -13   8-16.3338 70.2389   7
   3  13   8 22.3245 28.3523   4
  -3 -13  -8 28.4565 38.6574   8
   3 -13   8 40.6826 37.7980   4
  -3  13  -9 32.3076 62.3272   1
   3 -13   9-37.4248 45.1026   4
   3  13   9-23.2058 38.4038   4
  -3 -13  -9-68.1589 56.9615   8
   3 -13   9-27.2077 60.7277   7
  -3  13 -10 1028.01 182.313   1
   3 -13  10 869.897 143.096   4
   3  13  10 805.092 134.864   4
  -3 -13 -10 885.684 156.559   8
   3 -13  10 940.074 194.922   7
  -3 -13 -11-44.8111 93.4418   5
  -3 -13 -11-30.6798 50.2725   8
   3  13  11 55.3936 49.8737   4
   3 -13  11 22.7044 67.3464   7
  -3 -13 -12-1.47384 77.8998   5
   3  13  12 80.3043 74.6376   4
   3 -13  12-33.3559 54.3234   7
   3 -13  13 149.716 108.571   7
   3 -13  14 218.327 120.037   7
   3 -14 -14 213.413 118.455   5
  -3 -14  13-16.4431 38.8292   8
   3 -14 -13 103.555 74.1142   5
   3  14 -13 32.8643 61.7549   2
  -3 -14  12 0.43537 46.6489   8
   3  14 -12 23.2581 53.0765   2
   3 -14 -12-80.0633 68.1981   5
  -3 -14  11 306.671 111.233   8
   3  14 -11 542.146 151.207   2
   3 -14 -11 271.671 101.782   5
   3 -14 -10 331.987 105.146   5
   3  14 -10 395.389 129.659   2
  -3 -14  10 288.808 89.4215   8
  -3 -14  10 323.083 104.594   6
   3 -14  -9 68.1942 51.0751   5
  -3 -14   9 109.779 78.8582   8
   3  14  -9 97.5515 76.9045   2
  -3  14   9 81.1463 54.4060   4
   3  14  -8 121.996 72.7240   2
   3 -14  -8 96.4112 63.1545   5
  -3 -14   8 78.5793 62.1710   8
  -3  14   8 94.4137 45.7462   4
   3 -14  -7 37.5888 45.2523   5
   3  14  -7 113.996 64.5730   1
   3 -14  -7 19.5483 27.3962   8
  -3 -14   7 58.9354 62.2955   8
   3  14  -7 59.9049 44.7553   2
   3  14  -6 92.3017 64.3957   1
   3 -14  -6 98.1783 39.5964   8
  -3 -14   6 108.050 64.8714   8
   3  14  -6 11.9786 59.2416   2
   3 -14  -5 13111.9 513.776   8
   3  14  -5 12314.8 600.681   2
   3  14  -5 13039.7 562.913   1
  -3 -14   5 12466.8 600.308   8
  -3 -14   4 742.196 139.265   8
   3 -14  -4 694.120 112.813   8
   3  14  -4 703.941 137.892   2
   3  14  -4 850.432 135.678   1
  -3 -14   3 1568.70 195.207   8
   3 -14  -3 1303.49 158.363   8
   3  14  -3 1361.89 178.929   2
   3  14  -3 1487.41 166.319   1
   3 -14  -2 2541.88 234.478   8
   3  14  -2 2213.17 227.518   2
   3  14  -2 2024.03 191.509   1
  -3 -14   2 2663.84 251.892   8
  -3  14   2 2905.02 250.234   1
  -3 -14   1 2727.64 253.074   8
   3 -14  -1 2557.01 247.446   8
   3  14  -1 2589.26 240.431   2
   3  14  -1 2362.75 197.860   1
  -3  14   1 2896.94 247.880   1
  -3 -14   0 4104.92 307.822   8
   3 -14   0 4444.20 343.393   8
   3  14   0 4060.61 259.049   1
   3  14   0 3915.03 287.688   2
  -3  14   0 4799.22 315.385   1
  -3 -14  -1 977.210 149.184   8
   3 -14   1 986.696 162.600   8
   3  14   1 928.319 117.378   1
  -3  14  -1 952.841 144.219   1
   3  14   1 824.775 123.956   2
  -3  14  -2 358.317 81.5951   1
  -3 -14  -2 322.293 87.2035   8
   3 -14   2 477.201 115.659   8
   3  14   2 364.123 72.9682   1
   3  14   2 266.124 83.0601   2
  -3 -14  -3 204.768 72.4765   8
   3  14   3 224.271 67.6291   1
   3  14   3 223.634 71.9624   2
  -3  14  -3 139.937 63.6668   1
  -3 -14  -4 101.099 57.0002   8
   3  14   4 66.7660 41.9364   1
  -3  14  -4-38.7935 52.4284   1
  -3 -14  -5 136.162 71.1094   8
  -3  14  -5 96.8058 49.7591   1
  -3 -14  -6 215.360 77.5073   8
  -3  14  -6 220.946 82.5697   1
  -3 -14  -7 1484.09 191.861   8
  -3  14  -7 1828.40 225.633   1
  -3  14  -8 452.402 122.621   1
  -3 -14  -8 209.363 76.6448   8
  -3 -14  -9 54.7115 54.1035   8
  -3  14  -9 88.9913 79.7180   1
   3 -14  10 274.101 126.979   7
  -3  14 -10 402.578 115.203   1
  -3 -14 -10 401.292 111.244   8
  -3  14 -11 72.5405 57.8398   1
  -3 -14 -11 79.8504 72.6204   5
  -3 -14 -11 41.3105 49.7504   8
   3 -14  11 55.9793 63.3804   7
  -3 -14 -12-122.799 115.206   5
   3 -14  12-40.7276 67.4002   7
   3 -14  13-8.34383 77.1368   7
   3 -15 -14 235.040 120.867   5
   3  15 -13-21.9407 60.3122   2
  -3 -15  13 129.679 94.7752   8
   3 -15 -13 7.45464 49.7054   5
   3  15 -12 189.165 108.646   2
  -3 -15  12 144.335 89.5469   8
   3 -15 -12 92.7604 78.2753   5
   3  15 -11 598.547 160.244   2
  -3 -15  11 858.967 173.572   8
   3 -15 -11 545.401 137.075   5
  -3 -15  10 400.859 120.426   8
   3 -15 -10 271.629 92.1088   5
   3  15 -10 353.526 124.793   2
   3 -15  -9 456.822 113.593   5
  -3 -15   9 473.704 128.157   8
   3  15  -9 446.652 126.818   2
   3  15  -8 1648.95 231.685   2
  -3 -15   8 1697.84 230.880   8
   3 -15  -8 1613.51 204.104   5
   3  15  -7 525.171 121.533   1
  -3 -15   7 747.743 149.602   8
   3  15  -7 741.461 155.639   2
   3 -15  -7 715.256 107.605   8
   3  15  -6 3560.94 297.688   1
  -3 -15   6 3840.13 331.393   8
   3 -15  -6 3589.51 253.772   8
   3  15  -6 3645.58 327.385   2
  -3 -15   5 2.03645 50.6321   8
   3  15  -5 37.6632 47.1912   1
   3 -15  -5 30.3676 36.6984   8
   3  15  -5 46.5702 52.3010   2
  -3 -15   4 1003.51 164.414   8
   3  15  -4 1366.42 173.432   1
   3  15  -4 1023.81 161.138   2
   3 -15  -4 1192.72 155.606   8
  -3  15   3 6709.17 408.326   1
   3 -15  -3 6704.16 386.765   8
  -3 -15   3 6624.82 421.687   8
   3  15  -3 6311.19 368.528   1
   3  15  -3 6962.49 427.010   2
   3  15  -2 6760.43 407.248   2
  -3 -15   2 6425.47 409.992   8
   3 -15  -2 6016.13 375.239   8
   3  15  -2 5546.76 336.993   1
  -3  15   2 5765.86 372.804   1
  -3 -15   1 2697.17 258.185   8
   3 -15  -1 2748.48 261.302   8
   3  15  -1 2570.17 211.133   1
   3  15  -1 2556.71 245.882   2
  -3  15   1 2329.69 234.964   1
   3  15   0 148.750 59.0468   2
   3  15   0 69.8895 44.2426   1
  -3  15   0 112.817 53.7690   1
   3 -15   0 91.4801 65.9160   8
  -3 -15   0 173.532 80.1435   8
   3  15   1 1267.14 166.418   2
  -3 -15  -1 1273.90 179.528   8
   3 -15   1 1171.89 181.527   8
  -3  15  -1 933.613 145.640   1
   3  15   1 1269.58 145.236   1
  -3 -15  -2 2826.86 263.963   8
  -3  15  -2 2474.00 242.974   1
   3 -15   2 3086.04 306.262   8
   3  15   2 3022.72 255.560   2
   3  15   2 2843.80 213.171   1
  -3 -15  -3 1452.19 197.377   8
   3 -15   3 1804.35 252.017   8
  -3  15  -3 1262.84 186.601   1
   3  15   3 1475.76 154.486   1
   3  15   3 1279.93 175.933   2
   3 -15   4 1771.72 245.512   8
  -3  15  -4 1894.91 218.516   1
  -3 -15  -4 1897.80 215.229   8
   3  15   4 1732.23 166.978   1
   3  15   4 2328.24 226.034   2
  -3 -15  -5 665.343 128.664   8
   3  15   5 427.755 88.7322   1
  -3  15  -5 680.922 135.852   1
  -3  15  -6 309.749 95.6109   1
  -3 -15  -6 411.573 105.539   8
  -3  15  -7-71.1059 80.4016   1
  -3 -15  -7 47.2197 49.1870   8
  -3 -15  -8-54.6511 53.1298   8
  -3  15  -8 66.2818 75.4294   1
  -3  15  -9 2075.80 268.558   1
  -3 -15  -9 2103.36 243.075   8
  -3  15 -10 317.712 103.797   1
  -3 -15 -10 389.339 113.490   8
  -3 -15 -11-8.18950 89.8290   5
  -3  15 -11 57.5246 77.2570   1
   3 -15  12 288.284 119.638   7
   3 -15  13-40.6010 102.699   7
  -3 -16  13 54.2012 74.7199   8
   3  16 -12 172.302 99.5020   2
  -3 -16  12 161.122 97.5996   8
   3 -16 -12 154.328 81.3622   5
  -3 -16  11 403.407 132.279   8
   3  16 -11 313.899 129.316   2
   3 -16 -11 179.068 89.2754   5
   3 -16 -10 517.655 135.888   5
   3  16 -10 518.238 147.514   2
  -3 -16  10 337.335 118.711   8
   3  16  -9 1503.71 229.678   2
  -3 -16   9 1571.59 229.016   8
   3 -16  -9 1445.51 204.830   5
   3 -16  -8 587.897 129.193   5
  -3 -16   8 357.830 120.666   8
   3  16  -8 363.847 116.696   2
   3  16  -7 264.777 95.3689   1
  -3 -16   7 137.498 83.8136   8
   3 -16  -7 149.494 51.7783   8
   3  16  -7 250.383 99.5347   2
   3 -16  -6 331.840 84.0432   8
   3  16  -6 309.636 100.931   1
  -3 -16   6 321.175 104.359   8
   3  16  -6 230.420 96.5639   2
  -3 -16   5 246.512 81.8951   8
   3  16  -5 171.065 67.7741   1
   3 -16  -5 110.610 60.5510   8
   3  16  -5 216.605 81.0011   2
  -3 -16   4-90.7125 71.4145   8
   3  16  -4 39.2327 47.3130   2
   3  16  -4 26.9881 51.0362   1
   3 -16  -4 109.458 63.3162   8
  -3 -16   3 131.194 59.3124   8
   3  16  -3 150.055 65.0516   1
   3  16  -3 3.04959 42.7414   2
   3 -16  -3 186.960 68.4698   8
  -3  16   3 157.725 69.1944   1
  -3 -16   2 2757.07 270.347   8
   3 -16  -2 2662.64 253.751   8
   3  16  -2 2680.69 263.382   2
   3  16  -2 2419.44 225.384   1
  -3  16   2 2884.89 271.249   1
  -3 -16   1 775.305 141.901   8
   3 -16  -1 848.113 150.198   8
  -3  16   1 1106.64 164.924   1
   3  16  -1 938.351 134.253   1
   3  16  -1 1086.12 163.230   2
  -3 -16   0 5442.38 385.645   8
   3 -16   0 5818.28 414.418   8
   3  16   0 6093.19 345.572   1
   3  16   0 5286.71 362.897   2
  -3  16   0 5860.91 376.524   1
  -3 -16  -1 3726.74 316.067   8
   3 -16   1 3410.81 324.984   8
  -3  16  -1 3981.31 310.636   1
   3  16   1 3350.15 277.125   2
   3  16   1 3412.90 250.964   1
   3  16   2 1803.39 200.151   2
  -3 -16  -2 2154.69 240.513   8
   3 -16   2 2038.98 256.596   8
  -3  16  -2 1965.12 222.305   1
   3  16   2 1589.99 165.853   1
  -3  16  -3 3989.36 325.747   1
  -3 -16  -3 4407.53 341.863   8
   3 -16   3 4189.77 384.291   8
   3  16   3 4187.21 274.028   1
   3  16   3 4381.82 320.909   2
  -3 -16  -4 434.147 111.070   8
   3 -16   4 510.989 131.412   8
   3  16   4 370.060 87.6289   1
   3  16   4 584.714 121.661   2
  -3  16  -4 339.371 101.850   1
   3  16   5 58.7391 36.3624   1
  -3 -16  -5 45.4637 53.7421   8
   3 -16   5 114.651 79.7886   8
  -3  16  -5 4.62450 65.1991   1
  -3 -16  -6 451.199 111.464   8
   3 -16   6 227.509 88.4637   8
  -3  16  -6 339.413 100.551   1
  -3 -16  -7 0.47051 56.3697   8
  -3  16  -7 9.99517 56.7648   1
  -3  16  -8 589.524 149.177   1
  -3 -16  -8 283.116 95.0538   8
  -3 -16  -9-2.36262 45.5500   8
  -3  16  -9 122.536 78.6295   1
  -3  16 -10 155.227 93.8292   1
  -3 -16 -10 69.4483 65.0954   8
  -3 -17  12 152.956 87.3266   8
   3  17 -12 289.834 133.746   2
  -3 -17  11 231.274 118.087   8
   3  17 -11 87.1161 86.5132   2
   3  17 -10 260.197 118.382   2
  -3 -17  10 178.769 90.3433   8
   3 -17  -9 152.668 79.0318   5
  -3 -17   9 133.749 87.1262   8
   3  17  -9 75.1677 74.7702   2
   3 -17  -8-55.6122 52.8132   5
   3  17  -8-118.658 74.3781   1
  -3 -17   8-12.9931 63.8802   8
   3  17  -8 34.7782 41.0202   2
   3  17  -7 33.0253 52.7058   1
  -3 -17   7-48.7733 73.7386   8
   3  17  -7-63.8287 58.1690   2
   3 -17  -6 185.076 63.6493   8
   3  17  -6 152.158 78.9492   1
  -3 -17   6 140.788 83.6453   8
   3  17  -6 116.442 69.0473   2
   3  17  -5 65.9238 61.8378   1
  -3 -17   5 29.1448 49.6635   8
   3  17  -5 45.4650 43.6385   2
   3 -17  -5-28.5565 41.6763   8
  -3  17   4 584.385 130.151   1
  -3 -17   4 693.813 147.735   8
   3 -17  -4 684.210 127.023   8
   3  17  -4 600.911 130.200   2
   3  17  -4 485.986 111.177   1
   3 -17  -3 25.8484 42.0465   8
  -3 -17   3 94.4366 61.1080   8
  -3  17   3 74.1184 58.8980   1
   3  17  -3 218.159 71.9169   1
   3  17  -3 89.1744 56.7326   2
   3  17  -2 260.861 85.5837   2
  -3 -17   2 282.922 90.4882   8
   3 -17  -2 220.921 79.7336   8
   3  17  -2 178.620 67.7419   1
  -3  17   2 66.7655 65.9551   1
  -3  17   1 86.1957 60.2314   1
  -3 -17   1-11.4872 58.2941   8
   3 -17  -1 90.3876 69.2429   8
   3  17  -1 89.9474 45.6762   1
   3  17  -1 135.389 65.5252   2
   3  17   0 852.002 138.157   1
  -3 -17   0 953.052 172.430   8
   3 -17   0 863.178 169.715   8
  -3  17   0 1050.51 166.510   1
   3  17   0 1019.69 162.832   2
   3  17   1 24.0942 48.5248   2
  -3 -17  -1 40.2866 67.4179   8
   3 -17   1 56.3806 59.0929   8
  -3  17  -1 40.9074 72.0582   1
   3  17   1 45.7139 43.1264   1
   3  17   2 1118.17 164.733   2
   3  17   2 1149.38 146.863   1
  -3 -17  -2 1286.45 192.229   8
   3 -17   2 1341.14 214.312   8
  -3  17  -2 1558.38 208.300   1
  -3  17  -3 511.646 127.549   1
   3  17   3 323.289 100.642   2
  -3 -17  -3 545.423 133.564   8
   3  17   3 360.560 91.1429   1
   3 -17   3 260.724 108.283   8
   3 -17   4-38.2567 98.3797   8
   3  17   4 140.743 73.2213   2
   3  17   4 79.5144 51.0559   1
  -3 -17  -4 193.815 73.1346   8
  -3  17  -4 72.4348 72.1078   1
   3  17   5 270.151 83.1967   2
   3 -17   5 166.289 87.4375   8
  -3 -17  -5 176.904 77.9260   8
  -3  17  -5 131.679 71.7467   1
  -3 -17  -6 273.290 100.118   8
   3 -17   6 337.039 112.765   8
  -3  17  -6 452.662 123.961   1
  -3 -17  -7-29.4690 44.2362   8
  -3  17  -7 117.545 84.6908   1
   3 -17   7-35.6320 107.075   8
  -3  17  -8 232.012 91.7784   1
  -3 -17  -8 211.300 89.4681   8
   3 -17   8 181.080 114.393   8
   3 -17   9-27.1228 66.8064   8
  -3  17  -9-26.1216 55.9364   1
  -3 -17  -9-33.8531 47.9351   8
  -3 -17 -10 45.6818 69.4305   8
   3  18 -11 79.9856 65.6914   2
  -3 -18  10-22.3120 61.8868   8
   3  18 -10 56.4586 83.4192   2
   3  18  -9 512.058 139.254   2
  -3 -18   9 458.840 134.466   8
   3  18  -8 45.8292 69.0630   1
  -3 -18   8-71.3349 67.0123   8
   3  18  -8-11.8333 66.6589   2
   3  18  -7 215.751 92.8880   2
   3  18  -7 66.0101 68.5028   1
  -3 -18   7 261.838 106.443   8
   3 -18  -6 593.204 120.299   8
  -3 -18   6 654.726 157.976   8
   3  18  -6 466.607 125.214   1
   3  18  -6 577.688 132.826   2
   3  18  -5 183.186 81.1972   1
  -3  18   5 418.364 130.177   1
  -3 -18   5 140.679 82.2156   8
   3 -18  -5 285.514 81.4273   8
   3  18  -5 288.299 100.301   2
   3 -18  -4-6.52768 47.1112   8
  -3 -18   4-12.3712 59.5365   8
   3  18  -4 82.8257 48.5786   1
   3  18  -4-8.88756 43.6527   2
  -3  18   4-25.2360 48.8495   1
  -3 -18   3 94.3258 67.9482   8
  -3  18   3 104.515 69.7410   1
   3 -18  -3 151.723 59.6330   8
   3  18  -3 190.135 78.8384   2
   3  18  -3 140.009 68.6455   1
  -3 -18   2 208.895 99.9030   8
   3 -18  -2 227.735 95.0804   8
  -3  18   2 204.274 91.1854   1
   3  18  -2 218.218 77.7377   1
   3  18  -2 184.398 73.7006   2
  -3  18   1 289.904 96.5905   1
   3  18  -1 297.658 87.3983   1
  -3 -18   1 99.9784 53.2285   8
   3 -18  -1 450.623 122.277   8
   3  18  -1 299.286 93.8218   2
  -3 -18   0 315.908 104.301   8
   3 -18   0 399.896 121.973   8
  -3  18   0 264.757 90.3039   1
   3  18   0 215.731 88.1968   2
   3  18   0 249.686 77.8547   1
   3 -18   1 305.001 119.583   8
   3  18   1 405.712 102.149   1
  -3  18  -1 304.690 105.912   1
  -3 -18  -1 253.000 87.3281   8
   3  18   1 418.078 107.072   2
   3  18   2 11.6968 40.4585   2
  -3  18  -2 27.5693 51.9840   1
   3 -18   2 206.535 108.403   8
   3  18   2 109.878 61.7837   1
  -3 -18  -2 77.7247 73.4300   8
  -3 -18  -3 4082.36 349.302   8
   3  18   3 3260.86 293.996   2
  -3  18  -3 3959.09 342.964   1
   3 -18   3 4418.09 416.472   8
  -3 -18  -4 138.533 69.0486   8
   3  18   4 14.4368 55.8845   2
  -3  18  -4 18.7994 48.1447   1
   3 -18   5 1220.49 237.270   8
  -3 -18  -5 1120.83 183.854   8
  -3  18  -5 1159.94 195.419   1
   3  18   5 1177.71 177.847   2
   3  18   6 35.7711 51.8575   2
   3 -18   6 79.0063 71.2981   8
  -3  18  -6-53.3159 79.1457   1
  -3 -18  -6 183.248 91.7228   8
   3 -18   7-4.78228 98.6331   8
  -3  18  -7 0.44817 58.6525   1
  -3 -18  -7 64.8063 63.1001   8
  -3  18  -8 23.3303 74.5042   1
   3 -18   8-146.491 113.335   8
  -3 -18  -8-39.7660 62.8197   8
  -3 -18  -9 79.1774 58.7497   8
   3  19 -11 171.987 98.2308   2
   3  19 -10 653.104 169.915   2
  -3 -19   9 1406.69 241.009   8
   3  19  -9 1587.96 251.391   2
   3  19  -8 536.396 142.487   1
  -3 -19   8 500.874 150.533   8
   3  19  -8 357.760 119.812   2
   3  19  -7 50.8048 60.1479   1
  -3 -19   7 168.621 93.0527   8
   3  19  -7 227.343 102.039   2
   3  19  -6-76.9295 63.1680   1
   3  19  -6-3.86875 48.3490   2
  -3  19   6-3.59248 67.6923   1
  -3 -19   6-4.30214 54.4391   8
   3  19  -5 310.595 99.2800   2
   3 -19  -5 413.359 102.345   8
  -3 -19   5 324.653 112.481   8
   3  19  -5 286.926 100.786   1
  -3  19   5 340.780 115.190   1
   3  19  -4 2345.25 268.945   2
   3 -19  -4 2226.74 248.260   8
  -3 -19   4 2105.71 270.583   8
   3  19  -4 2376.91 261.928   1
  -3  19   4 1746.67 244.232   1
  -3  19   3 17.7074 44.5943   1
   3  19  -3 21.8484 51.3976   2
  -3 -19   3 65.2536 50.5658   8
   3 -19  -3 95.0013 67.1680   8
   3  19  -3 17.6919 43.6260   1
  -3 -19   2 11.9306 40.5178   8
   3  19  -2-21.2779 43.9567   1
   3  19  -2-48.2102 40.8494   2
  -3  19   2-75.0418 47.0924   1
  -3 -19   1 102.392 72.1238   8
   3  19  -1 51.2772 47.6673   1
   3  19  -1-45.1666 64.0264   2
   3 -19  -1 31.4003 51.3581   8
  -3  19   1 18.5291 41.1598   1
   3  19   0 111.136 61.2354   2
  -3 -19   0 94.2017 75.7785   8
   3 -19   0 117.783 78.2587   8
  -3  19   0-110.310 76.8034   1
   3  19   0 26.7105 52.2519   1
  -3 -19  -1 1064.71 184.245   8
   3  19   1 1052.15 154.843   1
   3 -19   1 1116.17 202.454   8
  -3  19  -1 1015.51 176.694   1
   3  19   1 1095.18 174.406   2
   3 -19   2-93.4108 91.1414   8
  -3 -19  -2 16.2933 55.5512   8
  -3  19  -2-5.22844 45.6169   1
  -3  19  -3 159.070 86.0878   1
  -3 -19  -3 190.980 84.1721   8
   3 -19   3 23.3310 80.2776   8
  -3  19  -4 2646.34 292.774   1
[truncated: 46,294,338 more chars]
